# Supplementary material for: Extracellular vesicles derived from mesenchymal stromal cells mediate endogenous cell growth and migration via the CXCL5 and CXCL6/CXCR2 axes and repair menisci
Source: Stem Cell Res Ther. 2021 Jul 22;12:414. doi: 10.1186/s13287-021-02481-9 (PMC8296733; doi:10.1186/s13287-021-02481-9)
Supplement: Supplementary file 2 — Additional file 2: Table S1. Antibodies used for cytometric analyses. [file 13287_2021_2481_MOESM2_ESM.xlsx]

## Sheet: Sheet1
Supplementary Table 1. Antibodies used for cytometric analyses
	Distributer	Catalogue Number	Conjugated fluorochrome	Isotype
CD73	BD Bioscience	561254	FITC	Mouse anti-human IgG1
CD90	BD Bioscience	561558	PE-Cy7	Mouse anti-human IgG1
CD105	BD Bioscience	560819	PerCP-Cy5.5	Mouse anti-human IgG1
CD45	BD Bioscience	555483	PE	Mouse anti-human IgG1
CD31	BD Bioscience	555445	FITC	Mouse anti-human IgG1
