# Supplementary material for: Extracellular vesicles derived from mesenchymal stromal cells mediate endogenous cell growth and migration via the CXCL5 and CXCL6/CXCR2 axes and repair menisci
Source: Stem Cell Res Ther. 2021 Jul 22;12:414. doi: 10.1186/s13287-021-02481-9 (PMC8296733; doi:10.1186/s13287-021-02481-9)
Supplement: Supplementary file 4 — Additional file 4: Table S3. RNA sequencing data for chondrocytes and synovial MSCs cultured with or without MSC-EVs. [file 13287_2021_2481_MOESM4_ESM.xlsx]

## Sheet: 1596615286670161322
Gene ID	Gene Symbol	Type	log2 (Cho_exosome/Cho_control)	Pvalue(Cho_control-vs-Cho_exosome)	Qvalue (Cho_control-vs-Cho_exosome)	log2 (MSC_exosome/MSC_control)	Pvalue(MSC_control-vs-MSC_exosome)	Qvalue (MSC_control-vs-MSC_exosome)
150159	SLC9B1	mRNA	-0.453999	0.61866	0.907106	0.156185	0.838655	0.94692
26038	CHD5	mRNA	0.418029	0.597327	0.899131	0.584956	0.397934	0.7476
643866	CBLN3	mRNA	-0.427373	0.000140531	0.00270635	-0.388632	0.00431817	0.0330597
374569	ASPG	mRNA	0.324434	0.81258	0.944372	0.758806	0.737491	0.94692
59344	ALOXE3	mRNA	-0.7769	0.509942	0.84492	-0.796299	0.180251	0.493397
56938	ARNTL2	mRNA	-0.078208	0.371803	0.737484	0.20902	0.000330565	0.00398673
8539	API5	mRNA	0.0811805	0.227837	0.584725	0.0229366	0.580636	0.880908
23418	CRB1	mRNA	0.72879	0.756062	0.944372	-3.37044	0.016409	0.0931399
51754	TMEM8B	mRNA	-0.498423	0.000224327	0.00397396	-0.467163	3.07292e-05	0.000529279
948	CD36	mRNA	-1.21847	0.398573	0.759886	-0.132398	0.296472	0.653738
57148	RALGAPB	mRNA	-0.0259614	0.800474	0.944372	-0.068651	0.180082	0.493091
124790	HEXIM2	mRNA	0.0116255	0.947237	0.99635	0.0870187	0.569286	0.877026
5980	REV3L	mRNA	-0.377697	5.46337e-05	0.00127238	-0.155837	0.00233812	0.0199579
10533	ATG7	mRNA	0.0526942	0.51892	0.851877	0.128745	0.097848	0.334658
132430	PABPC4L	mRNA	-0.383393	0.241688	0.601963	0.117916	0.714923	0.94692
6453	ITSN1	mRNA	-0.0366431	0.571867	0.883574	0.0387315	0.423706	0.768802
134147	CMBL	mRNA	-0.0618316	0.456115	0.804338	0.0580268	0.443048	0.785502
90594	ZNF439	mRNA	0.146421	0.339201	0.708795	-0.338623	0.0207328	0.111281
9120	SLC16A6	mRNA	0.430259	0.12836	0.424231	0.0426398	0.938828	0.993248
259173	ALS2CL	mRNA	-0.53193	0.000532782	0.00795394	-0.0324105	0.908478	0.976108
23731	TMEM245	mRNA	0.0557653	0.46117	0.808684	0.0152759	0.747922	0.94692
79019	CENPM	mRNA	0.0783814	0.504322	0.841275	0.157585	0.0506566	0.213369
55298	RNF121	mRNA	0.182889	0.0496247	0.234079	0.0024124	0.973027	0.995231
2868	GRK4	mRNA	-0.100765	0.675447	0.929939	0.403856	0.0651197	0.253862
52	ACP1	mRNA	0.228296	3.29482e-05	0.000829261	0.0844541	0.0826297	0.300079
9429	ABCG2	mRNA	-0.650272	0.519234	0.852222	-0.649629	0.370264	0.727355
642	BLMH	mRNA	0.135814	0.0640657	0.274139	0.114775	0.117208	0.376993
79885	HDAC11	mRNA	-0.446843	0.0125324	0.0894948	-0.20009	0.125752	0.395555
80267	EDEM3	mRNA	0.173848	0.131236	0.429642	0.157072	0.00201128	0.0178155
3557	IL1RN	mRNA	1.85391	7.55901e-06	0.000242745	1.27499	3.334e-06	7.4284e-05
1890	TYMP	mRNA	-0.0726904	0.768481	0.944372	0.268616	0.00102959	0.0102072
11245	GPR176	mRNA	-0.274814	2.811e-08	1.86691e-06	-0.220514	1.02846e-10	6.47593e-09
440695	ETV3L	mRNA	2.44629	0.00221045	0.0245298	0.601817	0.747508	0.94692
107984745	LOC107984745	mRNA	-0.537886	0.294415	0.664652	0.287345	0.669489	0.925031
2742	GLRA2	mRNA				0.0392187	0.98835	0.995231
9463	PICK1	mRNA	-0.0134838	0.927873	0.987515	-0.00972803	0.936591	0.992334
6445	SGCG	mRNA	0.21332	0.747445	0.944372	-0.407285	0.279112	0.631848
144455	E2F7	mRNA	0.464422	0.0051214	0.0466643	0.422905	5.96208e-12	4.68846e-10
2592	GALT	mRNA	-0.165616	0.172381	0.501028	-0.229998	0.0464064	0.200225
55686	MREG	mRNA	-0.0573876	0.716967	0.944372	-0.0726611	0.707615	0.944569
1733	DIO1	mRNA	0.417477	0.704652	0.940416	0.470381	0.607756	0.889908
57461	ISY1	mRNA	0.159873	0.0738702	0.299858	-0.0638251	0.430467	0.77461
80700	UBXN6	mRNA	-0.037774	0.560838	0.874111	-0.0829873	0.0409324	0.182682
84836	ABHD14B	mRNA	-0.0749537	0.37114	0.737148	-0.0855213	0.166223	0.468731
222171	PRR15	mRNA	0.734197	0.784786	0.944372	-0.323968	0.269191	0.619253
89781	HPS4	mRNA	-0.101201	0.134007	0.434832	-0.0622498	0.345681	0.707131
51029	DESI2	mRNA	0.0870992	0.222596	0.57738	-0.120267	0.0133621	0.079446
6557	SLC12A1	mRNA	1.4481	0.628346	0.907106
51611	DPH5	mRNA	0.0492198	0.602779	0.901951	0.025954	0.739379	0.94692
4664	NAB1	mRNA	0.22037	0.00472233	0.0438517	0.143484	0.0126066	0.0760199
121053	C12orf45	mRNA	0.217536	0.290187	0.659835	-0.00934421	0.952376	0.995231
89777	SERPINB12	mRNA				-0.682125	0.846937	0.94692
5531	PPP4C	mRNA	0.0525199	0.620829	0.907106	0.067343	0.165556	0.46761
27005	USP21	mRNA	0.0299763	0.782815	0.944372	0.148412	0.144896	0.431155
284656	EPHA10	mRNA	-0.479598	0.676199	0.929939	-2.19503	0.0590811	0.237623
6597	SMARCA4	mRNA	0.0958642	0.128112	0.423813	0.273239	1.67274e-11	1.21634e-09
5420	PODXL	mRNA	0.273491	0.522897	0.854627	0.336093	2.07587e-09	1.03371e-07
22936	ELL2	mRNA	-0.0287785	0.671013	0.928363	0.0310198	0.351269	0.712168
56521	DNAJC12	mRNA	0.60579	0.0174285	0.113591	0.243101	0.427178	0.771879
23224	SYNE2	mRNA	-0.423017	0.000187911	0.00345136	-0.348539	3.18085e-07	9.35364e-06
56987	BBX	mRNA	0.0383313	0.654246	0.919291	-0.0718093	0.160779	0.458911
1300	COL10A1	mRNA	1.00925	0.0244166	0.143404	-0.0963093	0.87671	0.958984
23216	TBC1D1	mRNA	0.185955	0.0598725	0.263026	0.168397	0.000181241	0.00239018
286144	TRIQK	mRNA	-0.00638081	0.934074	0.990798	-0.240353	0.00131583	0.012551
197335	WDR90	mRNA	-0.0440768	0.711664	0.944372	0.277643	0.000502781	0.00563731
8091	HMGA2	mRNA	0.311345	0.0519862	0.240732	0.420481	2.07402e-15	3.08072e-13
197358	NLRC3	mRNA	-0.277981	0.38379	0.748129	0.0903951	0.813975	0.94692
6665	SOX15	mRNA	-0.38614	0.402322	0.762638	-0.0615059	0.883338	0.962478
23167	EFR3A	mRNA	0.00211333	0.982401	0.999987	-0.12577	0.00386946	0.0301558
3660	IRF2	mRNA	-0.132671	0.421958	0.7784	-0.115736	0.142882	0.427982
79142	PHF23	mRNA	0.0371703	0.636904	0.909186	0.112764	0.0525324	0.218615
27	ABL2	mRNA	-0.12341	0.216225	0.567616	0.0432876	0.345971	0.707369
57159	TRIM54	mRNA	1.31733	0.54116	0.865766	-0.548241	0.760957	0.94692
7936	NELFE	mRNA	0.0545554	0.48287	0.825731	0.0410745	0.367519	0.725108
161253	REM2	mRNA	-0.579549	0.573356	0.884864	0.134938	0.867287	0.955049
10308	ZNF267	mRNA	0.306769	0.0654285	0.27786	0.11069	0.406701	0.754409
9762	LZTS3	mRNA	-0.418116	0.056013	0.252095	-0.155161	0.344087	0.705758
334	APLP2	mRNA	-0.0743425	0.0611706	0.266185	-0.0644643	0.0189101	0.103901
171019	ADAMTS19	mRNA	0.723952	0.788414	0.944372	-0.682125	0.846937	0.94692
110354863	ZNF660-ZNF197	mRNA	-1.35059	0.389203	0.752847	-0.603814	0.787751	0.94692
9328	GTF3C5	mRNA	-0.0057665	0.938821	0.992939	0.0692859	0.256371	0.604075
7432	VIP	mRNA	-0.71481	0.8397	0.944372	-0.379778	0.80195	0.94692
5293	PIK3CD	mRNA	0.439938	0.00956217	0.0736604	0.183096	0.0491634	0.209056
64324	NSD1	mRNA	-0.00854336	0.93407	0.990798	-0.00483223	0.912038	0.978233
4286	MITF	mRNA	-0.248508	0.0118483	0.0859794	-0.0610926	0.497655	0.830972
10922	FASTK	mRNA	0.0343112	0.717366	0.944372	0.115101	0.0343337	0.160918
55508	SLC35E3	mRNA	-0.0938859	0.309638	0.679111	-0.000764428	0.992772	0.995991
154664	ABCA13	mRNA	0.893331	4.81743e-07	2.23793e-05	0.541048	0.125704	0.395548
8293	SERF1A	mRNA	2.29418	0.480309	0.824155	-1.53511	0.605053	0.889394
387707	CC2D2B	mRNA	1.0041	0.248261	0.609511	0.346565	0.650889	0.914061
80013	MINDY3	mRNA	0.0449112	0.535249	0.863555	-0.0866996	0.137825	0.418314
815	CAMK2A	mRNA	0.520822	0.0953311	0.354212	-0.0565958	0.820405	0.94692
57337	SENP7	mRNA	-0.0919964	0.451417	0.801042	-0.254201	0.00748552	0.0512976
3009	HIST1H1B	mRNA	0.00945215	0.996298	0.999987	0.607706	0.745146	0.94692
4485	MST1	mRNA	-0.280135	0.115341	0.397773	-0.268454	0.11055	0.362273
79665	DHX40	mRNA	-0.0748472	0.372236	0.737924	-0.350576	7.45768e-10	3.97568e-08
51700	CYB5R2	mRNA	0.142015	0.156805	0.476002	-0.00645469	0.939923	0.993608
728492	SERF1B	mRNA	-0.0656841	0.737849	0.944372	0.0730817	0.632918	0.902665
5159	PDGFRB	mRNA	-0.122853	0.0643998	0.274828	-0.161555	5.86061e-06	0.000121978
84269	CHCHD5	mRNA	-0.0262294	0.866989	0.957795	-0.0130257	0.903941	0.97334
64240	ABCG5	mRNA	-0.99395	0.537218	0.864528	0.760548	0.829596	0.94692
85019	TMEM241	mRNA	0.146663	0.244631	0.604722	0.103067	0.324688	0.686885
1102	RCBTB2	mRNA	-0.218604	0.0430634	0.213085	-0.446351	0.000891362	0.00905905
9444	QKI	mRNA	-0.0215611	0.761908	0.944372	-0.0519313	0.18857	0.507379
374659	HDDC3	mRNA	-0.18631	0.201238	0.545303	-0.0583331	0.632673	0.902654
26515	TIMM10B	mRNA	0.161872	0.0277254	0.15703	0.0286931	0.692184	0.936932
84066	TEX35	mRNA				-0.682125	0.846937	0.94692
8440	NCK2	mRNA	-0.176213	0.0401095	0.202659	-0.0539194	0.504862	0.834824
57504	MTA3	mRNA	-0.028205	0.745187	0.944372	-0.148243	0.0525762	0.218615
1143	CHRNB4	mRNA	0.595361	0.737802	0.944372	0.760548	0.829596	0.94692
146225	CMTM2	mRNA	0.420974	0.777365	0.944372	0.0429892	0.973305	0.995231
57167	SALL4	mRNA	-0.389575	0.57418	0.885502	-0.455218	0.390572	0.742887
153657	TTC23L	mRNA	0.386686	0.655066	0.919611	-0.379941	0.749643	0.94692
23114	NFASC	mRNA	-0.298276	9.31503e-07	4.01742e-05	-0.127883	0.00217645	0.0189122
50509	COL5A3	mRNA	0.275486	0.00210471	0.023614	0.0541819	0.286053	0.639974
129684	CNTNAP5	mRNA	-1.42859	0.685993	0.931272
55329	MNS1	mRNA	0.0653532	0.6254	0.907106	-0.111418	0.205564	0.533527
51277	DNAJC27	mRNA	-0.239299	0.13695	0.441023	-0.370979	0.0198027	0.107346
84947	SERAC1	mRNA	-0.205384	0.0501237	0.235717	-0.239811	0.00782873	0.0530018
85376	RIMBP3	mRNA	0.00652198	0.985762	0.999987	0.183744	0.728737	0.94692
112937	GLB1L3	mRNA	0.326717	0.722595	0.944372	-0.682125	0.846937	0.94692
152330	CNTN4	mRNA	0.727862	0.836814	0.944372	-0.275623	0.838035	0.94692
2898	GRIK2	mRNA	-0.081728	0.902501	0.974227	-0.531849	0.234263	0.573207
7695	ZNF136	mRNA	0.18137	0.28066	0.648528	-0.00964752	0.95063	0.995231
9185	REPS2	mRNA	0.315368	0.58993	0.895638	-0.642531	0.0870727	0.310471
729020	RPEL1	mRNA	-1.32396	0.462564	0.80966	1.33017	0.513744	0.840666
2246	FGF1	mRNA	0.549683	3.79587e-23	2.21008e-20	0.519538	7.96487e-20	2.23261e-17
441381	LRRC24	mRNA	-0.825454	0.102884	0.372141	-0.767845	0.0826783	0.300127
65980	BRD9	mRNA	0.0328988	0.663168	0.92286	0.184882	0.00488391	0.0365851
7170	TPM3	mRNA	0.135387	0.0192077	0.121339	0.0875222	0.000474496	0.00537917
101928095	LOC101928095	mRNA	-0.844096	0.0274538	0.155795	-0.402827	0.473866	0.810483
51593	SRRT	mRNA	0.012142	0.814803	0.944372	0.247912	1.04863e-08	4.52211e-07
51523	CXXC5	mRNA	0.136813	0.00720137	0.060296	-0.119468	0.00127632	0.012221
9745	ZNF536	mRNA				1.47627	0.583267	0.880908
10391	CORO2B	mRNA	-0.0192511	0.845582	0.947154	0.1966	0.00544398	0.0398866
84448	ABLIM2	mRNA	0.182372	0.715602	0.944372	-2.37696	0.0332796	0.15725
6092	ROBO2	mRNA	-1.37046	0.176948	0.507417	-0.956165	0.492716	0.82794
9840	TESPA1	mRNA	0.593352	0.755337	0.944372
100529251	CKLF-CMTM1	mRNA	0.331111	0.812142	0.944372	-1.71692	0.114749	0.371501
9229	DLGAP1	mRNA	0.00814413	0.992851	0.999987	-0.81781	0.134522	0.411161
23193	GANAB	mRNA	-0.00982843	0.824748	0.944372	0.011286	0.693559	0.937562
136259	KLF14	mRNA	0.727862	0.836814	0.944372	-1.11251	0.0123666	0.0750413
5867	RAB4A	mRNA	-0.0440631	0.59572	0.898362	-0.0293799	0.674032	0.927855
101929738	LOC101929738	mRNA	0.202775	0.592104	0.8966	-0.386346	0.650474	0.913909
7474	WNT5A	mRNA	0.566396	6.19703e-18	2.20905e-15	0.572092	3.82515e-36	4.74838e-33
7153	TOP2A	mRNA	0.0253145	0.769338	0.944372	-0.0652098	0.133059	0.408413
7770	ZNF227	mRNA	-0.000749586	0.99564	0.999987	0.04625	0.719888	0.94692
55008	HERC6	mRNA	-0.113133	0.765995	0.944372	-0.384152	0.131483	0.405508
6646	SOAT1	mRNA	-0.293858	5.72272e-05	0.00131872	-0.160186	0.000840144	0.00863437
9439	MED23	mRNA	0.0091562	0.903555	0.974463	-0.000703168	0.990912	0.995424
55245	UQCC1	mRNA	-0.00681939	0.932566	0.9901	0.107908	0.130941	0.404692
65117	RSRC2	mRNA	0.0643855	0.315858	0.685779	0.0076841	0.88449	0.963322
7752	ZNF200	mRNA	0.212677	0.213671	0.563436	0.0765571	0.556735	0.869395
57604	TRMT9B	mRNA	-0.380461	0.254342	0.617113	-0.61323	0.161859	0.46044
145567	TTC7B	mRNA	-0.0647036	0.473597	0.817665	0.0393103	0.626157	0.89949
5648	MASP1	mRNA	-0.255742	0.133648	0.43418	0.044031	0.457329	0.796624
2332	FMR1	mRNA	0.0823499	0.287001	0.656238	-0.0366637	0.566611	0.875303
8895	CPNE3	mRNA	-0.180197	0.00945415	0.0730042	-0.110517	0.0257632	0.130119
105375683	LOC105375683	mRNA	-0.813378	0.111058	0.389053	0.279286	0.496262	0.83067
80196	RNF34	mRNA	0.112631	0.112313	0.391413	-0.0359978	0.603469	0.888374
63875	MRPL17	mRNA	0.343577	2.8064e-09	2.39419e-07	0.374259	2.32141e-11	1.63999e-09
9875	URB1	mRNA	0.0111162	0.874602	0.961197	0.221388	9.35786e-06	0.000182936
10307	APBB3	mRNA	-0.135235	0.401828	0.762527	-0.105684	0.340114	0.701954
3298	HSF2	mRNA	0.228118	0.0211137	0.130011	0.0435559	0.649693	0.913737
3126	HLA-DRB4	mRNA	0.327935	0.684821	0.93066	-0.677162	0.27675	0.629585
337876	CHSY3	mRNA	0.0956766	0.35321	0.720299	0.266465	0.0179186	0.099491
8348	HIST1H2BO	mRNA	-0.996845	0.408396	0.768843	-0.297735	0.826119	0.94692
2175	FANCA	mRNA	0.216914	0.00289621	0.0302199	0.24883	4.32014e-05	0.000708968
642658	SCX	mRNA	0.955721	0.000137646	0.00266254	0.122655	0.303573	0.662182
6776	STAT5A	mRNA	-0.420574	1.0242e-05	0.000315353	-0.242006	0.00714621	0.0495389
5720	PSME1	mRNA	-0.0951551	0.2563	0.619625	-0.152133	0.00648483	0.0458689
4544	MTNR1B	mRNA	1.31733	0.54116	0.865766
84154	RPF2	mRNA	0.202325	0.0235629	0.139943	0.25432	5.75689e-05	0.000904298
5998	RGS3	mRNA	-0.287793	0.000629675	0.00915782	-0.0172253	0.767619	0.94692
25855	BRMS1	mRNA	0.136501	0.121101	0.409938	0.152883	0.0190687	0.104571
653489	RGPD3	mRNA	-0.0655068	0.890688	0.968521	-0.819768	0.0942956	0.327038
10208	USPL1	mRNA	0.163205	0.106921	0.380442	0.261101	0.00566388	0.0411279
84900	RNFT2	mRNA	0.399375	0.578776	0.888762	-0.098319	0.874988	0.958327
2637	GBX2	mRNA	1.45034	0.627096	0.907106
51305	KCNK9	mRNA	1.40336	0.0381614	0.195588	1.36372	0.430087	0.774157
80008	TMEM156	mRNA	-0.990401	0.451578	0.801042	-1.25993	0.537547	0.855968
169200	TMEM64	mRNA	0.326389	0.0041444	0.0398359	0.0331157	0.721443	0.94692
8363	HIST1H4J	mRNA	-2.31332	0.129509	0.426268	1.49008	0.574325	0.878448
83732	RIOK1	mRNA	0.175059	0.0646427	0.275662	0.351001	2.19018e-06	5.22845e-05
9325	TRIP4	mRNA	-0.00161733	0.987873	0.999987	-0.113514	0.200209	0.525595
5709	PSMD3	mRNA	0.046961	0.494741	0.835116	0.162163	4.02696e-05	0.000667155
107985946	LOC107985946	lncRNA	-0.108902	0.820072	0.944372	0.191401	0.676471	0.928366
7439	BEST1	mRNA	-0.396404	0.0110737	0.0817859	-0.351486	0.00915994	0.0594438
84125	LRRIQ1	mRNA	1.45838	0.679736	0.929939	-0.631246	0.358151	0.717811
84839	RAX2	mRNA				-0.682125	0.846937	0.94692
1767	DNAH5	mRNA	-0.426329	0.0611674	0.266185	-0.322041	0.210212	0.539866
57700	FAM160B1	mRNA	-0.196929	0.00192925	0.0220682	-0.173787	0.000604087	0.00656229
8417	STX7	mRNA	-0.0244901	0.687581	0.93238	-0.161296	0.0032896	0.0264309
29916	SNX11	mRNA	0.0268285	0.809482	0.944372	0.00137395	0.98865	0.995231
54707	GPN2	mRNA	-0.0746478	0.477017	0.821216	0.160091	0.116904	0.376319
55743	CHFR	mRNA	-0.0408911	0.627343	0.907106	0.0885325	0.239382	0.580956
4297	KMT2A	mRNA	-0.136588	0.193237	0.532396	0.0151941	0.748889	0.94692
10538	BATF	mRNA	-0.247113	0.50775	0.843269
56124	PCDHB12	mRNA	-0.0186009	0.962163	0.999987	0.0413491	0.932108	0.989892
57475	PLEKHH1	mRNA	-0.0746108	0.876403	0.961765	0.0134202	0.972157	0.995231
6651	SON	mRNA	-0.0848854	0.299429	0.670306	0.0107984	0.751655	0.94692
6718	AKR1D1	mRNA	-1.4397	0.630248	0.907106	0.60937	0.640909	0.907844
105373750	LOC105373750	mRNA				0.760548	0.829596	0.94692
5877	RABIF	mRNA	-0.11327	0.332408	0.703181	-0.0269058	0.769577	0.94692
8534	CHST1	mRNA	0.289625	0.444061	0.793868	0.102697	0.800905	0.94692
2859	GPR35	mRNA	-0.184842	0.51115	0.846266	-0.586753	0.452739	0.793001
144448	TSPAN19	mRNA	0.727862	0.836814	0.944372	0.0392187	0.988334	0.995231
7408	VASP	mRNA	-0.0108538	0.875163	0.961232	0.113458	0.0140567	0.0824795
144132	DNHD1	mRNA	-0.1836	0.109836	0.386719	0.02133	0.868616	0.955881
57178	ZMIZ1	mRNA	0.032127	0.605857	0.903287	-0.0430664	0.153547	0.446043
55193	PBRM1	mRNA	0.00782144	0.936275	0.991461	-0.0494435	0.313098	0.674121
5600	MAPK11	mRNA	-0.202677	0.164999	0.48937	-0.150632	0.201583	0.527626
9542	NRG2	mRNA	-0.229962	0.469429	0.814252	-0.893506	0.209904	0.539258
163223	ZNF676	mRNA	-0.157966	0.877275	0.962015
5563	PRKAA2	mRNA	-0.250882	0.245265	0.605519	0.0624501	0.7211	0.94692
10516	FBLN5	mRNA	-0.217873	0.0124141	0.0889063	-0.190422	4.74238e-05	0.000768106
151313	FAHD2B	mRNA	-0.559563	0.0109145	0.0809323	-0.38151	0.101919	0.344017
6152	RPL24	mRNA	0.229469	1.03275e-05	0.00031703	0.0282765	0.468211	0.806707
339456	TMEM52	mRNA	0.22695	0.858821	0.953354	-1.35905	0.298838	0.656272
4254	KITLG	mRNA	0.343578	0.000106705	0.00217481	0.0206759	0.655758	0.916774
56920	SEMA3G	mRNA	-0.841713	0.425961	0.781568	-0.272916	0.839671	0.94692
908	CCT6A	mRNA	0.275852	1.21565e-06	5.10426e-05	0.255545	2.15467e-11	1.53546e-09
126382	NR2C2AP	mRNA	0.221726	0.0697155	0.289657	0.174618	0.0703392	0.267489
55602	CDKN2AIP	mRNA	0.0966756	0.337248	0.707198	0.0898985	0.348346	0.709636
57216	VANGL2	mRNA	-0.719536	0.758971	0.944372	-1.53048	0.339402	0.701044
91300	R3HDM4	mRNA	0.0288792	0.747586	0.944372	-0.0411093	0.447638	0.788756
91614	DEPDC7	mRNA	0.453504	6.90491e-05	0.00153445	0.128946	0.344862	0.706681
89932	PAPLN	mRNA	-0.278504	0.0440413	0.216171	-0.121525	0.438645	0.781146
824	CAPN2	mRNA	-0.00205754	0.964046	0.999987	-0.0571352	0.0330702	0.156517
9746	CLSTN3	mRNA	-0.339697	0.00143413	0.0175175	-0.115093	0.131574	0.405692
23225	NUP210	mRNA	-2.37614	0.000199667	0.00361033	0.776146	0.603396	0.888374
140680	C20orf96	mRNA	0.176335	0.387294	0.751362	-0.398155	0.0268968	0.134442
9993	DGCR2	mRNA	-0.166244	0.0466627	0.225005	-0.0425121	0.412394	0.7594
51646	YPEL5	mRNA	-0.0779349	0.238253	0.5982	-0.268494	4.13707e-07	1.18448e-05
728113	ANXA8L1	mRNA	2.91393	0.0257099	0.148621	0.807071	0.160578	0.458692
9332	CD163	mRNA	0.00135512	0.999517	0.999987	-0.682125	0.846937	0.94692
1472	CST4	mRNA				0.760548	0.829596	0.94692
88745	RRP36	mRNA	0.141484	0.0948431	0.352985	0.118172	0.0501369	0.211705
50624	CUZD1	mRNA	0.105879	0.791869	0.944372	-0.0589529	0.890067	0.966115
6729	SRP54	mRNA	0.102194	0.0845334	0.327452	0.0565567	0.244013	0.586462
25956	SEC31B	mRNA	-0.270843	0.108208	0.383538	0.0985175	0.553348	0.866285
166336	PRICKLE2	mRNA	0.18753	0.086302	0.331639	0.0625962	0.351175	0.712168
10627	MYL12A	mRNA	0.0913427	0.0991687	0.362901	-0.0484206	0.133726	0.409665
6747	SSR3	mRNA	0.330728	0.000942794	0.0125804	0.2743	6.42241e-19	1.55021e-16
221421	RSPH9	mRNA	-0.129988	0.842449	0.945632	-0.0239581	0.969022	0.995231
27329	ANGPTL3	mRNA	-0.712168	0.761219	0.944372	-2.00878	0.244255	0.586747
653149	NBPF6	mRNA	-0.712161	0.761802	0.944372	-0.122239	0.770567	0.94692
347411	MPC1L	mRNA	1.72572	0.34695	0.715426	-0.682125	0.846937	0.94692
56342	PPAN	mRNA	0.183159	0.125634	0.418469	0.44341	5.26031e-08	1.86189e-06
128312	HIST3H2BB	mRNA	-0.720618	0.789048	0.944372	0.766367	0.732309	0.94692
92014	SLC25A51	mRNA	-0.176175	0.271105	0.636564	0.0310698	0.824032	0.94692
6222	RPS18	mRNA	0.129956	0.00419625	0.0401279	-0.0696013	0.0754175	0.280961
6339	SCNN1D	mRNA	-0.381934	0.0880056	0.335779	0.260573	0.265095	0.61475
402778	IFITM10	mRNA	-0.00540939	0.934144	0.990803	0.186894	0.0538996	0.222512
151195	CCNYL1	mRNA	-0.201752	0.00122543	0.0153879	-0.0458091	0.399257	0.748051
56143	PCDHA5	mRNA	-0.71481	0.8397	0.944372	-0.682125	0.846937	0.94692
7205	TRIP6	mRNA	-0.215129	0.0240355	0.142122	0.0291857	0.503218	0.834233
3550	IK	mRNA	0.0766007	0.165944	0.490198	-0.0670916	0.108918	0.358448
83638	C11orf68	mRNA	-0.130932	0.291688	0.661591	-0.134424	0.00158856	0.0147005
63827	BCAN	mRNA	-1.29883	0.604179	0.902832	-0.682527	0.763027	0.94692
29965	CDIP1	mRNA	-0.1351	0.202253	0.546022	0.0145446	0.816381	0.94692
23239	PHLPP1	mRNA	-0.118509	0.286608	0.655775	-0.115032	0.27829	0.630562
27065	NSG1	mRNA	0.200656	0.838243	0.944372	0.34366	0.646036	0.911246
8549	LGR5	mRNA	-0.837372	0.000257181	0.00444833	-0.561424	0.0896921	0.316333
219527	LRRC55	mRNA				-0.682125	0.846937	0.94692
9935	MAFB	mRNA	-0.684256	8.1992e-12	1.1836e-09	0.124305	0.339464	0.701075
58191	CXCL16	mRNA	-0.187861	0.291394	0.661223	-0.148161	0.144351	0.430082
15	AANAT	mRNA	-0.26084	0.839314	0.944372	0.609587	0.736265	0.94692
2288	FKBP4	mRNA	0.384831	3.61699e-10	3.89987e-08	0.377538	1.40828e-15	2.16588e-13
8493	PPM1D	mRNA	0.113751	0.244737	0.604814	0.0716187	0.410216	0.757732
93979	CPA5	mRNA				-0.681752	0.761531	0.94692
7975	MAFK	mRNA	0.177004	0.0740069	0.300134	0.0924823	0.179686	0.492754
4671	NAIP	mRNA	-0.119188	0.268297	0.632948	-0.081916	0.480085	0.816009
83657	DYNLRB2	mRNA	0.997848	0.580873	0.889931	-0.956751	0.479899	0.815972
91283	MSANTD3	mRNA	0.128601	0.160087	0.481084	0.214916	1.9717e-05	0.000353259
105373154	LOC105373154	mRNA				0.760548	0.829596	0.94692
79155	TNIP2	mRNA	-0.132964	0.120338	0.408383	-0.00264745	0.970484	0.995231
342346	C16orf96	mRNA	0.323802	0.754098	0.944372	1.34644	0.423542	0.768695
219968	OR5B21	mRNA	-0.580175	0.744426	0.944372
101929372	LOC101929372	mRNA				-1.99437	0.424072	0.768905
50814	NSDHL	mRNA	0.0619677	0.483178	0.826012	0.150084	0.0717605	0.271409
6161	RPL32	mRNA	0.11516	0.0936786	0.350592	-0.0134957	0.742808	0.94692
81631	MAP1LC3B	mRNA	0.105691	0.0626052	0.270006	-0.0687337	0.0671235	0.259605
441294	CTAGE15	mRNA	-0.5888	0.0975376	0.359732	-0.825782	0.125243	0.394525
11033	ADAP1	mRNA	-0.449679	0.38904	0.752781	-0.211594	0.440553	0.783019
83482	SCRT1	mRNA	-0.410368	0.794034	0.944372	-1.96541	0.169972	0.476205
10929	SRSF8	mRNA	0.0545244	0.42829	0.783345	0.0463964	0.516661	0.841717
6853	SYN1	mRNA	0.321487	0.182189	0.514934	0.369542	0.265405	0.614997
5534	PPP3R1	mRNA	0.176646	0.0140737	0.0975884	0.0114521	0.812591	0.94692
100132386	KRTAP4-9	mRNA	-0.414579	0.724123	0.944372	0.767088	0.732033	0.94692
7561	ZNF14	mRNA	0.0480168	0.866357	0.957573	-0.162285	0.496849	0.83067
2877	GPX2	mRNA	-0.575771	0.783791	0.944372	2.45453	0.278283	0.630562
22841	RAB11FIP2	mRNA	-0.151626	0.0815211	0.319451	-0.208755	0.00040152	0.00470217
27295	PDLIM3	mRNA	0.620403	0.0602931	0.263615	-0.103209	0.466334	0.805111
105378577	LOC105378577	lncRNA	1.45392	0.626008	0.907106	0.758132	0.751272	0.94692
10446	LRRN2	mRNA	-0.751545	0.12057	0.408764	0.525452	0.517151	0.841717
107985876	LOC107985876	mRNA	-0.712164	0.761578	0.944372	1.47291	0.611625	0.890685
27301	APEX2	mRNA	0.296739	0.000731402	0.0103696	0.313578	5.64622e-06	0.000118509
7718	ZNF165	mRNA	0.294817	0.638248	0.909584	-0.331384	0.487324	0.822252
6302	TSPAN31	mRNA	-0.219689	0.0169151	0.111157	-0.189373	0.033	0.156354
100506248	PTMAP9	pseudo	0.0919446	0.393612	0.756248	0.13908	0.0969966	0.333407
4808	NHLH2	mRNA				0.760548	0.829596	0.94692
122773	KLHDC1	mRNA	0.102909	0.501141	0.838933	-0.0733396	0.653025	0.915054
2271	FH	mRNA	0.155076	0.00906129	0.0708159	0.0620586	0.209095	0.53819
286343	LURAP1L	mRNA	-0.166747	0.122199	0.412153	-0.233391	0.000152046	0.002066
57222	ERGIC1	mRNA	0.106838	0.159353	0.479735	0.0402217	0.215251	0.54835
5333	PLCD1	mRNA	-0.333274	2.70158e-05	0.00070221	-0.457706	1.08069e-12	9.99003e-11
7113	TMPRSS2	mRNA	0.00653131	0.998253	0.999987
79006	METRN	mRNA	0.00116444	0.99283	0.999987	-0.0044875	0.955571	0.995231
4175	MCM6	mRNA	0.18662	0.000799612	0.0110497	0.071491	0.0914109	0.321
259	AMBP	mRNA	0.00690202	0.996676	0.999987	0.762994	0.733599	0.94692
105376526	LOC105376526	mRNA	-0.699298	0.384149	0.748626	0.0465412	0.959878	0.995231
126638	RPTN	mRNA	-1.14191	0.1456	0.457409	-1.49537	0.0454672	0.197445
78988	MRPL57	mRNA	0.0480364	0.619539	0.907106	0.114584	0.0934008	0.325394
9804	TOMM20	mRNA	0.18159	0.000256482	0.00444442	0.0568036	0.100883	0.341782
5074	PAWR	mRNA	0.210017	0.0457274	0.221805	-0.106568	0.0328839	0.155916
222484	LNX2	mRNA	-0.0747937	0.54996	0.868814	-0.0575369	0.68885	0.935327
29789	OLA1	mRNA	0.205458	0.0005318	0.00794607	0.0111552	0.78889	0.94692
116211	TM4SF19	mRNA	-0.717681	0.759462	0.944372	2.37644	0.149317	0.438861
7867	MAPKAPK3	mRNA	0.0541512	0.454995	0.803497	0.179954	0.000406457	0.00475037
345895	RSPH4A	mRNA	0.293346	0.424549	0.78059	-0.214749	0.630706	0.902292
138639	PTPDC1	mRNA	0.351572	0.0256959	0.148621	0.316549	0.00177378	0.0160554
117157	SH2D1B	mRNA	-0.72894	0.657918	0.9206	1.02556	0.559501	0.871522
11112	HIBADH	mRNA	-0.0185015	0.779915	0.944372	-0.128546	0.0321113	0.153398
7812	CSDE1	mRNA	0.0486791	0.488374	0.830293	-0.00890948	0.753344	0.94692
2395	FXN	mRNA	0.185761	0.138604	0.443894	0.0786136	0.497243	0.83067
11264	PXMP4	mRNA	0.00180437	0.985989	0.999987	-0.103911	0.283124	0.636864
25841	ABTB2	mRNA	-0.119861	0.251377	0.612989	0.241901	0.0255531	0.12932
79710	MORC4	mRNA	-0.18787	0.0136042	0.0948221	0.0160708	0.754024	0.94692
51193	ZNF639	mRNA	0.152959	0.112212	0.391292	0.118151	0.0999356	0.340012
64110	MAGEF1	mRNA	0.0376301	0.718043	0.944372	-0.0852866	0.250249	0.595193
148327	CREB3L4	mRNA	0.178384	0.302649	0.673853	-0.167984	0.195856	0.518408
9586	CREB5	mRNA	-0.409636	0.00117255	0.0149472	-0.307105	4.21536e-08	1.53905e-06
56413	LTB4R2	mRNA	-0.53001	0.0551906	0.249297	-0.108223	0.701686	0.941232
3305	HSPA1L	mRNA	0.0911139	0.68754	0.93238	-0.0392565	0.897797	0.970105
134187	POU5F2	mRNA	1.45838	0.679736	0.929939	0.760548	0.829596	0.94692
256302	NATD1	mRNA	-0.362968	0.00296745	0.0307064	-0.453666	3.72203e-07	1.07988e-05
7078	TIMP3	mRNA	1.08342	1.98645e-21	9.37765e-19	0.394781	6.83744e-38	9.90232e-35
56260	C8orf44	lncRNA	0.343033	0.296547	0.667327	-0.431137	0.127094	0.397119
339967	TMPRSS11A	mRNA				-0.693167	0.770988	0.94692
105376684	LOC105376684	mRNA	0.562857	0.458672	0.807053	0.456217	0.484676	0.821075
107987070	LOC107987070	lncRNA	-0.028449	0.937387	0.991818	0.863158	0.221285	0.556301
345079	SOWAHB	mRNA	0.00306535	0.998628	0.999987	0.0392188	0.988263	0.995231
11097	NUPL2	mRNA	0.18569	0.0242103	0.142673	0.0364889	0.67501	0.927855
3326	HSP90AB1	mRNA	0.229447	4.60556e-11	5.91509e-09	0.22912	3.13544e-19	8.01336e-17
142891	SAMD8	mRNA	-0.00685309	0.947507	0.996514	-0.0201002	0.768026	0.94692
390616	ANKRD34C	mRNA	-0.71481	0.8397	0.944372	-1.39766	0.60623	0.889394
374899	ZNF829	mRNA	-0.0549619	0.734784	0.944372	-0.0322328	0.821349	0.94692
2894	GRID1	mRNA	-0.252911	0.832559	0.944372	0.208399	0.826742	0.94692
9056	SLC7A7	mRNA	-0.682412	0.0345054	0.182362	-0.586329	0.0458509	0.198565
116071	BATF2	mRNA	-0.266832	0.486116	0.828388	1.47743	0.0783931	0.288949
58513	EPS15L1	mRNA	0.0526763	0.485924	0.828224	0.199775	0.000900934	0.00911957
79913	ACTR5	mRNA	-0.0598675	0.704883	0.940533	0.0296406	0.837729	0.94692
117289	TAGAP	mRNA	0.72395	0.788555	0.944372	0.766384	0.732755	0.94692
79568	MAIP1	mRNA	-0.00313154	0.97942	0.999987	0.0456305	0.673418	0.927648
100526771	SMIM35	mRNA				-0.682125	0.846937	0.94692
51263	MRPL30	mRNA	0.262542	0.000383475	0.00611145	0.0805489	0.174382	0.483651
8975	USP13	mRNA	0.062932	0.435502	0.788978	0.133847	0.0315895	0.1516
170850	KCNG3	mRNA	1.32879	0.389767	0.753354	-0.677092	0.763939	0.94692
51101	ZC2HC1A	mRNA	0.0635966	0.662564	0.922642	-0.254573	0.00356573	0.0281676
5226	PGD	mRNA	0.0944693	0.209598	0.557028	-0.0650173	0.134958	0.411851
54495	TMX3	mRNA	0.12106	0.164054	0.487682	-0.0489909	0.249983	0.594804
26097	CHTOP	mRNA	0.0817346	0.226947	0.583562	0.0810815	0.147864	0.436388
219537	SMTNL1	mRNA	-0.118244	0.882145	0.964715	-0.214519	0.863978	0.953528
47	ACLY	mRNA	0.371218	5.5684e-05	0.00129168	0.25807	1.9945e-17	4.12647e-15
157310	PEBP4	mRNA	-0.693026	0.429562	0.784692	-0.953178	0.574506	0.878448
6549	SLC9A2	mRNA	0.00653121	0.998264	0.999987
1340	COX6B1	mRNA	0.168169	0.00983594	0.0752209	0.0245232	0.631614	0.902603
26589	MRPL46	mRNA	0.00498619	0.969722	0.999987	0.109202	0.251976	0.59781
63906	GPATCH3	mRNA	-0.10215	0.527851	0.85879	-0.035209	0.778341	0.94692
4993	OR2C1	mRNA	-1.43851	0.683902	0.929939	-1.26544	0.533145	0.853257
105376714	LOC105376714	mRNA	0.727862	0.836814	0.944372	-0.682125	0.846937	0.94692
7135	TNNI1	mRNA	0.492429	0.705311	0.940712	-0.707318	0.624916	0.899263
148022	TICAM1	mRNA	-0.0102403	0.906984	0.976162	0.0317761	0.679662	0.930911
9603	NFE2L3	mRNA	-0.0693476	0.656649	0.919981	-0.0130141	0.958185	0.995231
1445	CSK	mRNA	-0.0115006	0.86805	0.957997	0.184803	0.000874873	0.00891755
7805	LAPTM5	mRNA	0.902919	0.00803309	0.0649001	0.0100787	0.979051	0.995231
11035	RIPK3	mRNA	-0.68466	4.28956e-08	2.65694e-06	-0.368349	0.00845164	0.0559088
169026	SLC30A8	mRNA	0.00262848	0.998168	0.999987
144577	C12orf66	mRNA	0.17348	0.275151	0.641922	0.0326871	0.850432	0.948474
84874	ZNF514	mRNA	-0.21651	0.0324261	0.175569	-0.10784	0.214936	0.54772
283078	MKX	mRNA	-0.367695	0.000697893	0.00995924	-0.605501	0.00137721	0.0130576
30833	NT5C	mRNA	0.040192	0.769665	0.944372	0.167921	0.0522251	0.217924
9049	AIP	mRNA	-0.116606	0.232381	0.588964	-0.133382	0.0693854	0.265021
83445	GSG1	mRNA	0.247759	0.719329	0.944372	-0.520178	0.251234	0.59672
83889	WDR87	mRNA	-0.71481	0.8397	0.944372	1.47912	0.609197	0.889908
286257	PAXX	mRNA	-0.0294831	0.798738	0.944372	0.00918749	0.914256	0.979886
3779	KCNMB1	mRNA	-0.405908	0.646021	0.914132	0.505588	0.497089	0.83067
9128	PRPF4	mRNA	0.255127	0.000225322	0.00398754	0.268587	6.42011e-07	1.73285e-05
23240	TMEM131L	mRNA	-0.115023	0.340226	0.70985	0.102856	0.318118	0.679269
3872	KRT17	mRNA	1.25357	4.56756e-09	3.69359e-07	0.254503	0.208667	0.537652
79751	SLC25A22	mRNA	-0.0134669	0.900107	0.973027	0.486438	1.43722e-11	1.06741e-09
7428	VHL	mRNA	-0.169715	0.0195154	0.122717	-0.092223	0.160444	0.458582
3713	IVL	mRNA	0.00653129	0.998255	0.999987	0.882337	0.41238	0.7594
57121	LPAR5	mRNA	1.45392	0.626008	0.907106	-1.25881	0.538044	0.85599
1937	EEF1G	mRNA	0.137504	0.000426666	0.00664815	-0.0252293	0.342087	0.704065
84726	PRRC2B	mRNA	-0.150385	0.00880561	0.0692515	0.0156788	0.668657	0.924544
57594	HOMEZ	mRNA	-0.0223386	0.89033	0.968422	-0.142986	0.293724	0.649954
151473	SLC16A14	mRNA	0.20778	0.592296	0.896655	-0.613646	0.0308963	0.14878
128674	PROKR2	mRNA	0.727862	0.836814	0.944372
55256	ADI1	mRNA	0.097925	0.10059	0.366454	-0.0183051	0.688469	0.935184
112869	SGF29	mRNA	0.0990756	0.471175	0.815337	0.0808263	0.512303	0.840666
441925	BECN2	mRNA	-0.71481	0.8397	0.944372	0.760548	0.829596	0.94692
112268136	LOC112268136	mRNA				0.0448737	0.982319	0.995231
84203	TXNDC2	mRNA	0.335761	0.806218	0.944372	-1.27338	0.431046	0.775053
148867	SLC30A7	mRNA	0.125304	0.0658621	0.279171	-0.00503765	0.934222	0.990776
402573	C7orf61	mRNA	-0.476323	0.696022	0.936194	0.0436822	0.957023	0.995231
55127	HEATR1	mRNA	0.0447513	0.637842	0.909342	0.180907	0.000271713	0.00340945
8862	APLN	mRNA	-0.987096	5.11952e-15	1.14645e-12	0.565616	5.68325e-06	0.000118999
6897	TARS	mRNA	-0.0429956	0.435142	0.788774	0.0010334	0.974984	0.995231
51560	RAB6B	mRNA	-0.171593	0.381916	0.746143	-0.404388	0.00745739	0.0511654
8647	ABCB11	mRNA	-0.71481	0.8397	0.944372	0.0392187	0.988334	0.995231
5149	PDE6H	mRNA	0.727862	0.836814	0.944372
7761	ZNF214	mRNA	-0.225925	0.263818	0.628692	0.0882883	0.667482	0.924136
139065	SLITRK4	mRNA	-0.115679	0.898309	0.972274	1.14607	0.275855	0.628155
153020	RASGEF1B	mRNA	0.654566	0.139184	0.445088	-0.178605	0.693917	0.937562
9064	MAP3K6	mRNA	-0.3769	0.000146353	0.00279993	-0.0298504	0.628242	0.90114
8838	WISP3	mRNA	-0.139178	0.168821	0.495096	-0.692977	0.769313	0.94692
3569	IL6	mRNA	0.937076	4.9381e-14	9.58375e-12	1.01341	1.00817e-41	2.19013e-38
2063	NR2F6	mRNA	0.00855755	0.936832	0.991807	0.141645	0.0210858	0.112421
345051	REELD1	mRNA	0.202146	0.857177	0.9524	2.46406	0.23722	0.577724
390275	OR8A1	mRNA	-0.71481	0.8397	0.944372	0.760548	0.829596	0.94692
10241	CALCOCO2	mRNA	-0.156393	0.00813401	0.0653828	-0.269088	2.81067e-08	1.07592e-06
27242	TNFRSF21	mRNA	0.621113	0.00115146	0.0147561	0.370961	0.00267884	0.0223181
29942	PURG	mRNA	1.58982	0.314281	0.683913	-1.14881	0.404302	0.752368
129607	CMPK2	mRNA	-0.206999	0.672109	0.92907	0.163515	0.693834	0.937562
5318	PKP2	mRNA	-1.43299	0.632817	0.907106	-0.444599	0.413732	0.760053
3744	KCNA10	mRNA				0.0392187	0.98835	0.995231
84105	PCBD2	mRNA	-0.117858	0.443705	0.793753	-0.221441	0.108922	0.358448
1479	CSTF3	mRNA	0.262455	0.00166788	0.019711	0.141169	0.0278118	0.137868
6388	SDF2	mRNA	0.220937	0.0158203	0.105632	0.127507	0.106934	0.355283
84520	GON7	mRNA	0.366071	0.00242464	0.0262389	0.0659393	0.52449	0.847681
2847	MCHR1	mRNA	-0.150702	0.637207	0.909342	-0.168007	0.718621	0.94692
57106	NAT14	mRNA	0.2005	0.15534	0.473365	0.318665	0.0087374	0.0573441
127707	KLHDC7A	mRNA				-1.67732	0.354118	0.714338
641372	ACOT6	mRNA	0.00306463	0.998907	0.999987	-1.40303	0.603597	0.888374
8817	FGF18	mRNA	0.836313	3.15746e-05	0.000801618	0.443354	0.000288525	0.00358008
9423	NTN1	mRNA	-0.354066	0.00163795	0.0194494	0.167435	0.0172958	0.0967443
51157	ZNF580	mRNA	0.0211805	0.871878	0.959796	0.0217678	0.805981	0.94692
11178	LZTS1	mRNA	-0.520595	2.13278e-05	0.000582084	0.0184997	0.878609	0.959708
392188	USP17L8	mRNA	0.727862	0.836814	0.944372
136227	COL26A1	mRNA	-0.384703	0.545316	0.866719	-0.45352	0.700222	0.940139
339448	C1orf174	mRNA	0.18087	0.0691489	0.288263	0.0717617	0.346117	0.707417
644186	SYCE3	mRNA	0.727862	0.836814	0.944372
343521	TCTEX1D4	mRNA	-0.06575	0.849486	0.94878	-0.197735	0.570552	0.877682
203	AK1	mRNA	-0.123489	0.14156	0.44957	-0.156376	6.42254e-05	0.000992154
2720	GLB1	mRNA	-0.202059	0.0146352	0.100366	-0.0978541	0.0570739	0.231641
2551	GABPA	mRNA	-0.0387849	0.730288	0.944372	-0.109116	0.066152	0.256827
219983	OR4D6	mRNA	-0.71481	0.8397	0.944372
5150	PDE7A	mRNA	0.220062	0.0443126	0.217079	-0.0458104	0.655218	0.916659
285855	RPL7L1	mRNA	0.166671	0.00988609	0.0753129	0.182161	9.11813e-07	2.36174e-05
169714	QSOX2	mRNA	0.167065	0.0232863	0.138725	0.305482	2.70489e-06	6.22627e-05
148198	ZNF98	mRNA	1.59177	0.205078	0.551007	-0.538464	0.670205	0.925653
1215	CMA1	mRNA	-0.71481	0.8397	0.944372
132851	SPATA4	mRNA	-0.880874	0.368506	0.73579	-0.425542	0.534557	0.853904
4860	PNP	mRNA	0.491509	6.26386e-05	0.00142462	0.359837	2.47818e-13	2.50397e-11
148203	ZNF738	mRNA	0.160773	0.17408	0.503336	0.167982	0.127083	0.397119
64599	GIGYF1	mRNA	-0.0631068	0.380641	0.745135	0.00243411	0.960403	0.995231
440073	IQSEC3	mRNA	-0.254216	0.15035	0.465797	-0.584664	0.179982	0.492971
63939	FAM217B	mRNA	0.157925	0.189484	0.52736	0.124464	0.288322	0.642404
84986	ARHGAP19	mRNA	0.28331	0.0313606	0.171448	0.0717628	0.437912	0.780683
29105	CFAP20	mRNA	0.122705	0.226878	0.58355	0.0933845	0.14006	0.422953
79822	ARHGAP28	mRNA	-0.248812	0.228771	0.585399	-0.430875	4.57727e-07	1.29558e-05
29802	VPREB3	mRNA	0.727862	0.836814	0.944372	1.47691	0.583002	0.880908
8498	RANBP3	mRNA	-0.0428722	0.595666	0.898362	0.100716	0.0740683	0.277699
10517	FBXW10	mRNA	0.0603762	0.919172	0.983351	-0.384863	0.734079	0.94692
196996	GRAMD2A	mRNA	-0.106202	0.898353	0.972274	-0.302271	0.823337	0.94692
93624	TADA2B	mRNA	-0.179862	0.0223437	0.135466	-0.0254337	0.729884	0.94692
5965	RECQL	mRNA	0.1586	0.0415302	0.207675	0.0435563	0.265163	0.61475
5223	PGAM1	mRNA	0.429861	5.93921e-16	1.57182e-13	0.113184	2.66412e-05	0.000465793
51012	PRELID3B	mRNA	0.20296	0.0208045	0.128563	0.0656286	0.201575	0.527626
2660	MSTN	mRNA	-0.617463	0.136376	0.440066	-0.203427	0.727472	0.94692
79762	C1orf115	mRNA	-1.063	0.00326376	0.033029	-0.522182	0.404364	0.752383
5699	PSMB10	mRNA	-0.115408	0.334983	0.70543	-0.080868	0.466063	0.804928
4690	NCK1	mRNA	-0.0923342	0.338847	0.70848	-0.0989443	0.171812	0.479373
25928	SOSTDC1	mRNA	1.7217	0.40277	0.76274	-2.7182	0.140503	0.423593
3226	HOXC10	mRNA	0.0658032	0.405776	0.765574	0.0491553	0.327458	0.689638
128077	LIX1L	mRNA	0.00586013	0.9459	0.99613	-0.0737744	0.220581	0.555216
1581	CYP7A1	mRNA	0.686723	0.544331	0.866719	0.820545	0.380436	0.734295
220202	ATOH7	mRNA	2.70254	0.0495679	0.233874	-0.685965	0.634798	0.903937
84734	FAM167B	mRNA	-0.359008	0.132418	0.431842	-0.0883552	0.728266	0.94692
1544	CYP1A2	mRNA	-0.71481	0.8397	0.944372	3.67844	0.0185249	0.102237
26018	LRIG1	mRNA	0.139866	0.149173	0.463878	0.239791	0.00889441	0.0580894
55262	C7orf43	mRNA	0.0623587	0.621372	0.907106	0.00373078	0.968206	0.995231
116443	GRIN3A	mRNA	-0.233446	0.532741	0.861598	0.0315331	0.944739	0.995231
6917	TCEA1	mRNA	-0.050209	0.448993	0.79847	-0.216406	2.53634e-07	7.62613e-06
27101	CACYBP	mRNA	0.156811	0.0169384	0.111269	0.0492261	0.25784	0.605541
79901	CYBRD1	mRNA	-0.19549	2.72396e-05	0.000706975	-0.310353	1.03009e-21	3.72958e-19
54793	KCTD9	mRNA	0.0462878	0.459842	0.807648	-0.156556	9.79009e-05	0.00141903
102800317	TPTEP2-CSNK1E	mRNA	0.459005	0.675682	0.929939	0.0436619	0.961976	0.995231
3284	HSD3B2	mRNA	0.0134016	0.995227	0.999987	0.760548	0.829596	0.94692
10228	STX6	mRNA	-0.0228766	0.772045	0.944372	-0.000831252	0.990307	0.995231
51606	ATP6V1H	mRNA	-0.101307	0.148878	0.46336	-0.128772	0.0128625	0.0772935
54976	C20orf27	mRNA	0.13978	0.241387	0.601629	0.197019	0.000478245	0.00540656
3108	HLA-DMA	mRNA	-0.147928	0.612898	0.906686	-0.0311971	0.89571	0.968749
105379474	LOC105379474	mRNA
100996747	LOC100996747	mRNA	-1.12035	0.174819	0.504639	0.634698	0.258988	0.606963
84752	B3GNT9	mRNA	-0.0836508	0.272076	0.637446	0.0020449	0.967506	0.995231
146760	RTN4RL1	mRNA	-1.14539	1.80071e-10	2.02922e-08	-0.221479	0.442835	0.785306
9915	ARNT2	mRNA	-0.587015	3.2816e-14	6.58848e-12	-0.37641	7.4236e-10	3.96968e-08
9554	SEC22B	mRNA	-0.0433956	0.339393	0.709061	-0.0322872	0.356263	0.716535
64066	MMP27	mRNA	0.727862	0.836814	0.944372
26061	HACL1	mRNA	0.214758	0.0472197	0.226117	-0.132496	0.164268	0.465332
8943	AP3D1	mRNA	-0.0466176	0.42065	0.777532	0.169833	9.96849e-08	3.3013e-06
56912	IFT46	mRNA	0.0749883	0.399897	0.760894	0.0299318	0.710969	0.946556
10398	MYL9	mRNA	-0.183334	0.0540855	0.246777	-0.1197	0.00167036	0.0153325
375607	NAT16	mRNA	0.0136319	0.993904	0.999987	-0.765082	0.547604	0.862889
1393	CRHBP	mRNA	0.711668	0.285808	0.65486	0.348246	0.454873	0.794321
6907	TBL1X	mRNA	0.210338	0.0253351	0.147313	0.0197742	0.769022	0.94692
55172	DNAAF2	mRNA	0.114706	0.360191	0.726663	0.138426	0.230044	0.567096
290	ANPEP	mRNA	0.459258	1.82435e-17	6.12805e-15	0.281818	2.38989e-25	1.2927e-22
257177	CFAP126	mRNA	0.0689366	0.908836	0.976831	-1.1237	0.171782	0.479373
1164	CKS2	mRNA	0.241699	0.0184339	0.117986	0.0373454	0.585491	0.882273
9878	TOX4	mRNA	0.0220736	0.724	0.944372	-0.0941922	0.0615456	0.24387
57103	TIGAR	mRNA	0.129243	0.231035	0.58759	-0.00629298	0.939212	0.993453
1583	CYP11A1	mRNA	-0.183531	0.475126	0.819332	-0.233237	0.257807	0.605541
3985	LIMK2	mRNA	0.136209	0.231793	0.588307	0.0760286	0.320965	0.682888
1258	CNGB1	mRNA				2.04756	0.348635	0.709726
112942	CFAP36	mRNA	0.237433	0.00953873	0.0735598	-0.0215765	0.746694	0.94692
27243	CHMP2A	mRNA	-0.0867742	0.238218	0.5982	-0.105352	0.0388664	0.175993
347148	QRFP	mRNA	0.684082	0.523442	0.854962	0.0291162	0.974088	0.995231
7040	TGFB1	mRNA	0.433851	5.00487e-07	2.3127e-05	0.11994	0.00136363	0.0129571
339829	CCDC39	mRNA	-0.403398	0.0742092	0.300676	-0.221556	0.431457	0.775177
100996939	PYURF	mRNA	0.150617	0.0693447	0.288666	0.0194711	0.770877	0.94692
306	ANXA3	mRNA	0.294014	0.76533	0.944372	-0.137625	0.758196	0.94692
84081	NSRP1	mRNA	0.21604	0.00479479	0.0443594	0.076177	0.130277	0.403222
219539	YPEL4	mRNA	0.158771	0.756391	0.944372	-0.881342	0.0408322	0.182329
6910	TBX5	mRNA	-0.0874363	0.565831	0.878937	0.138831	0.440083	0.783008
29078	NDUFAF4	mRNA	0.369315	0.00182572	0.0211191	0.225689	0.0290954	0.142385
1186	CLCN7	mRNA	-0.189813	0.027092	0.154343	-0.0755117	0.126801	0.396735
9131	AIFM1	mRNA	0.122316	0.140998	0.448601	0.0568872	0.354507	0.714647
253012	HEPACAM2	mRNA	0.594372	0.738265	0.944372	0.609007	0.736683	0.94692
3818	KLKB1	mRNA	0.745459	0.0992123	0.362901	-1.11546	0.0937931	0.325876
80000	GREB1L	mRNA	0.555517	0.429012	0.784149	-1.32396	0.119201	0.381088
64284	RAB17	mRNA	-0.46913	0.403108	0.762764	0.0366451	0.948226	0.995231
9077	DIRAS3	mRNA	0.415075	0.214151	0.564105	0.720332	9.61582e-10	4.98846e-08
140461	ASB8	mRNA	0.0177427	0.839976	0.944514	-0.0790049	0.297569	0.655029
347549	CENPVL3	mRNA	1.4481	0.627793	0.907106	-0.682125	0.846937	0.94692
64693	CTAGE1	mRNA	-2.10765	0.0614511	0.266865	-0.976785	0.593616	0.885978
2882	GPX7	mRNA	-0.0350072	0.695029	0.93594	-0.0381889	0.587145	0.883233
124857	WFIKKN2	mRNA	-1.45055	0.192846	0.532058	-1.41473	0.598125	0.88826
105371921	LOC105371921	mRNA	0.344811	0.456699	0.804799	0.764588	0.464479	0.803602
63973	NEUROG2	mRNA	1.3122	0.543155	0.866719	0.780936	0.587314	0.883259
387856	CCDC184	mRNA	-0.462304	0.296163	0.666749	-0.515306	0.408649	0.756569
255275	MYADML2	mRNA	1.8094	0.245338	0.605529	-1.41384	0.220182	0.554892
102724265	LOC102724265	mRNA	0.00653131	0.998253	0.999987	1.48499	0.576131	0.879068
149603	RNF187	mRNA	0.0187777	0.795151	0.944372	-0.0795979	0.0697405	0.26591
2184	FAH	mRNA	0.0130432	0.88027	0.963932	0.0294202	0.708212	0.944881
125950	RAVER1	mRNA	0.00526762	0.949874	0.997802	0.219278	4.24933e-06	9.16241e-05
55422	ZNF331	mRNA	0.339251	8.47971e-05	0.00182183	0.102362	0.258219	0.606103
8284	KDM5D	mRNA				-0.0126414	0.838726	0.94692
1303	COL12A1	mRNA	-0.495154	2.63896e-12	4.15267e-10	-0.277275	8.66631e-15	1.15855e-12
23039	XPO7	mRNA	0.0355441	0.602712	0.901951	-0.00115282	0.97845	0.995231
26005	C2CD3	mRNA	0.13032	0.143054	0.452279	0.0809165	0.275709	0.628092
26716	OR2H1	mRNA				0.760548	0.829596	0.94692
199720	GGN	mRNA	-0.306705	0.308249	0.67761	0.0112894	0.976196	0.995231
84336	TMEM101	mRNA	0.106461	0.288516	0.657968	0.0901398	0.320203	0.681681
286097	MICU3	mRNA	-0.10954	0.43508	0.788774	-0.121853	0.330857	0.693771
7804	LRP8	mRNA	0.363635	0.00229075	0.0251335	0.355192	6.73431e-06	0.000137044
10216	PRG4	mRNA	0.284799	2.27781e-06	8.55623e-05	0.171172	0.0142188	0.0832018
84285	EIF1AD	mRNA	0.160495	0.0985398	0.361723	0.20787	0.00834854	0.0554199
284349	ZNF283	mRNA	-0.029661	0.795743	0.944372	-0.123867	0.277434	0.629787
29906	ST8SIA5	mRNA	-0.578076	0.103556	0.373106	0.350822	0.802792	0.94692
3801	KIFC3	mRNA	0.293989	0.00189221	0.0217443	0.334427	2.53753e-06	5.91903e-05
1386	ATF2	mRNA	-0.0400269	0.664226	0.923729	-0.198087	0.00443717	0.0338217
84288	EFCAB2	mRNA	-0.0663231	0.627	0.907106	-0.0752896	0.509198	0.838563
375748	ERCC6L2	mRNA	-0.00109989	0.990702	0.999987	-0.0275939	0.710191	0.946068
51265	CDKL3	mRNA	0.0301266	0.887038	0.966918	-0.224872	0.303714	0.662208
200010	SLC5A9	mRNA	0.10426	0.847599	0.94831	0.156319	0.843945	0.94692
55120	FANCL	mRNA	0.120033	0.252922	0.614521	-0.000955908	0.992517	0.995991
79705	LRRK1	mRNA	-0.199941	0.00805719	0.0649146	0.0955509	0.14638	0.433346
22995	CEP152	mRNA	0.269852	0.0102477	0.0772537	0.0386926	0.684884	0.933611
199990	FAAP20	mRNA	-0.116178	0.370208	0.73662	-0.0223831	0.770985	0.94692
140456	ASB11	mRNA	-0.989481	0.558377	0.872533	-1.40303	0.603597	0.888374
8061	FOSL1	mRNA	-0.12242	0.0829573	0.323429	0.258004	4.06209e-12	3.34573e-10
91662	NLRP12	mRNA	0.175662	0.8509	0.949145	-0.425169	0.641929	0.908254
25871	NEPRO	mRNA	0.0047651	0.946423	0.996183	-0.0365983	0.558013	0.870765
5094	PCBP2	mRNA	0.0214403	0.647519	0.91527	0.00536222	0.851339	0.948835
11234	HPS5	mRNA	0.150726	0.0759389	0.305178	0.0678075	0.289583	0.644222
6642	SNX1	mRNA	-0.0559556	0.278705	0.646207	-0.114124	0.00666602	0.0468834
392843	IQCA1L	mRNA				0.760548	0.829596	0.94692
90342	FER1L5	mRNA	1.14461	0.277947	0.64534	-0.721566	0.359867	0.719361
5700	PSMC1	mRNA	0.0908284	0.126279	0.419896	0.0914508	0.0201464	0.108971
51535	PPHLN1	mRNA	0.0132486	0.843238	0.946036	0.029435	0.615881	0.893719
6448	SGSH	mRNA	-0.421575	0.00151026	0.0183193	-0.0353645	0.561913	0.872775
1039	CDR2	mRNA	0.047345	0.51119	0.846266	0.119987	0.0432657	0.190551
23411	SIRT1	mRNA	-0.091994	0.280696	0.648528	-0.015667	0.80777	0.94692
3371	TNC	mRNA	0.0635779	0.419135	0.776602	0.163641	4.77147e-09	2.19956e-07
8703	B4GALT3	mRNA	0.0753248	0.331321	0.702073	0.10784	0.202579	0.528481
51434	ANAPC7	mRNA	0.132118	0.0369868	0.191592	0.0409935	0.493154	0.828282
8672	EIF4G3	mRNA	-0.0179916	0.838154	0.944372	0.0254013	0.548403	0.863522
80254	CEP63	mRNA	0.0731962	0.496823	0.836414	-0.0878758	0.211651	0.542039
131870	NUDT16	mRNA	0.0642318	0.360261	0.726722	-0.0136638	0.838397	0.94692
64225	ATL2	mRNA	0.105069	0.256674	0.619851	0.100393	0.178585	0.491003
9855	FARP2	mRNA	-0.191295	0.0846908	0.327567	-0.110508	0.310663	0.670434
57466	SCAF4	mRNA	-0.0991916	0.201339	0.545493	0.195326	0.00138918	0.0131352
10840	ALDH1L1	mRNA				-0.53461	0.774253	0.94692
339766	MROH2A	mRNA	-0.71481	0.8397	0.944372	0.760548	0.829596	0.94692
10184	LHFPL2	mRNA	-0.284601	2.36921e-06	8.88049e-05	-0.209498	6.75852e-07	1.81821e-05
26253	CLEC4E	mRNA				-1.40303	0.603597	0.888374
90835	CCDC189	mRNA	0.0807138	0.633909	0.907347	0.145818	0.359174	0.718556
642475	MROH6	mRNA	-0.343136	0.329432	0.699682	-0.119501	0.69138	0.936515
79834	PEAK1	mRNA	-0.416251	2.76242e-08	1.84871e-06	-0.204291	1.85529e-07	5.75771e-06
26058	GIGYF2	mRNA	-0.0191461	0.747644	0.944372	0.0339058	0.496115	0.83067
6829	SUPT5H	mRNA	-0.127707	0.0171075	0.112084	0.082558	0.0445046	0.194529
80304	WDCP	mRNA	0.263124	0.0219269	0.133635	0.167627	0.156518	0.451399
9063	PIAS2	mRNA	-0.0348381	0.688469	0.933004	0.137748	0.0686719	0.263355
1349	COX7B	mRNA	0.192812	0.0106426	0.0795441	-0.02327	0.688283	0.935096
1666	DECR1	mRNA	0.15979	0.0231856	0.138522	-0.105603	0.0928544	0.324222
57190	SELENON	mRNA	-0.200004	0.00431295	0.0409965	-0.0596171	0.0975236	0.33416
5908	RAP1B	mRNA	0.0469115	0.490574	0.831785	-0.0659816	0.0394197	0.177711
4141	MARS	mRNA	-0.148289	0.00186487	0.021515	-0.0662289	0.0606492	0.241693
515	ATP5PB	mRNA	0.224973	2.03423e-05	0.000558679	0.0268354	0.47754	0.814033
22909	FAN1	mRNA	-0.01819	0.815854	0.944372	-0.0555156	0.456911	0.796014
474343	SPIN2B	mRNA	-0.138941	0.445498	0.795288	-0.0990859	0.493232	0.828282
5918	RARRES1	mRNA	-0.20858	0.190776	0.529438	-0.273228	0.0291082	0.142385
6634	SNRPD3	mRNA	0.143555	0.0154981	0.104166	0.0990056	0.0394028	0.177681
55052	MRPL20	mRNA	0.176365	0.00927424	0.071975	0.159529	0.00471165	0.0354658
140803	TRPM6	mRNA	0.727025	0.787376	0.944372	-2.40309	0.226124	0.562929
284325	C19orf54	mRNA	-0.176641	0.159208	0.479479	0.0617479	0.538659	0.856482
23135	KDM6B	mRNA	-0.273672	0.0108615	0.0806625	0.0309363	0.741297	0.94692
773	CACNA1A	mRNA	0.164061	0.0573584	0.256067	0.110621	0.24749	0.591952
25864	ABHD14A	mRNA	-0.355144	0.0142868	0.0985965	0.125374	0.212361	0.543297
2324	FLT4	mRNA	0.59049	0.306615	0.676901	0.44676	0.521143	0.84482
149297	FAM78B	mRNA	-0.222334	0.711707	0.944372	0.417406	0.512702	0.840666
26225	ARL5A	mRNA	0.31267	0.00223444	0.0247353	0.157126	0.00735748	0.05068
54521	WDR44	mRNA	0.0820428	0.340281	0.70985	-0.0714408	0.341472	0.703424
6539	SLC6A12	mRNA	0.423091	0.776211	0.944372	0.034322	0.962311	0.995231
11184	MAP4K1	mRNA	0.327987	0.675043	0.929939	0.135788	0.851703	0.948835
3757	KCNH2	mRNA	-1.3405	0.00427568	0.0407216	-1.53864	0.225365	0.56257
4719	NDUFS1	mRNA	0.140715	0.0926971	0.348202	0.0204309	0.673592	0.927648
399473	SPRED3	mRNA	-0.141765	0.226386	0.583138	0.377813	0.0116656	0.0716887
9630	GNA14	mRNA	-0.394054	0.0397833	0.20136	-0.314647	0.107442	0.355867
10901	DHRS4	mRNA	-0.0135926	0.887003	0.966918	-0.142666	0.17771	0.489174
57002	YAE1	mRNA	0.351298	0.00284563	0.0298347	0.158052	0.159952	0.457882
2224	FDPS	mRNA	0.0874412	0.20495	0.551007	3.89804e-05	0.999385	0.999617
56904	SH3GLB2	mRNA	-0.229552	0.0367299	0.1906	0.00214742	0.977614	0.995231
11340	EXOSC8	mRNA	0.15325	0.0881805	0.336299	0.0369873	0.542413	0.858042
120071	LARGE2	mRNA	-2.02579	0.371771	0.737484	0.752727	0.753403	0.94692
25831	HECTD1	mRNA	-0.0376268	0.701261	0.938903	-0.119638	0.00318754	0.0258017
23265	EXOC7	mRNA	-0.0903384	0.0977725	0.360218	0.011624	0.75127	0.94692
2081	ERN1	mRNA	-0.00998501	0.931285	0.989296	0.038183	0.683639	0.932953
92949	ADAMTSL1	mRNA	-0.478874	5.95842e-15	1.30095e-12	-0.216387	9.95358e-11	6.31326e-09
670	BPHL	mRNA	-0.193061	0.14564	0.457452	-0.14182	0.259881	0.607789
51001	MTERF3	mRNA	0.284638	0.00105485	0.0137985	0.1553	0.0500407	0.211544
81688	C6orf62	mRNA	0.125592	0.0109164	0.0809323	-0.119926	0.00141296	0.0133311
253143	PRR14L	mRNA	-0.150638	0.0490775	0.232439	0.0192637	0.76699	0.94692
170463	SSBP4	mRNA	-0.099602	0.296763	0.667427	0.0859623	0.112203	0.365919
1745	DLX1	mRNA	1.19356	0.0912822	0.344592	0.672408	0.265963	0.615578
10557	RPP38	mRNA	0.0297311	0.833152	0.944372	-0.0816886	0.441526	0.784023
26084	ARHGEF26	mRNA	0.919967	0.109308	0.385791	0.474777	0.196621	0.51943
2949	GSTM5	mRNA	-0.204667	0.0463257	0.223837	-0.428462	0.383825	0.737071
10659	CELF2	mRNA	-0.750333	9.54728e-06	0.000299932	-0.270193	0.000346345	0.00414255
56947	MFF	mRNA	0.00990491	0.877574	0.962173	-0.0241804	0.626802	0.900057
63970	TP53AIP1	mRNA	-0.477687	0.677448	0.929939	0.935235	0.350717	0.711712
165082	ADGRF3	mRNA	0.00536431	0.989344	0.999987	-0.0902273	0.851178	0.948792
84443	FRMPD3	mRNA	0.0539099	0.709648	0.943377	0.188584	0.0196549	0.106788
80347	COASY	mRNA	0.0622394	0.416894	0.774857	0.157349	0.00286622	0.0236524
131408	FAM131A	mRNA	0.00253436	0.982689	0.999987	-0.118128	0.35966	0.719114
7705	ZNF146	mRNA	0.103779	0.14757	0.461027	0.0131263	0.803278	0.94692
58500	ZNF250	mRNA	0.0228255	0.882868	0.965264	-0.1432	0.349002	0.710224
168002	DACT2	mRNA	-0.405752	0.277753	0.644984	-0.577944	0.118414	0.379339
161742	SPRED1	mRNA	-0.22498	0.00203959	0.0230288	0.142388	0.0131937	0.0787677
646864	ZNF723	mRNA	0.727862	0.836814	0.944372	-0.682125	0.846937	0.94692
6999	TDO2	mRNA	-0.773094	0.294347	0.664652	1.64053	0.281848	0.635393
55051	NRDE2	mRNA	0.0384526	0.744031	0.944372	-0.195625	0.0776869	0.287138
84747	UNC119B	mRNA	0.0101681	0.867625	0.957947	-0.0856522	0.169184	0.474923
9002	F2RL3	mRNA	-2.7116	0.0871352	0.332967
7918	GPANK1	mRNA	0.13911	0.182106	0.514783	0.0219413	0.808343	0.94692
440515	ZNF506	mRNA	0.0220247	0.875413	0.961371	-0.050064	0.675647	0.927962
114823	LENG8	mRNA	-0.150652	0.0246591	0.144488	0.118441	0.00297837	0.0244387
79807	GSTCD	mRNA	0.125764	0.27872	0.646207	0.0990415	0.239784	0.581281
57708	MIER1	mRNA	-0.0129747	0.844485	0.946584	-0.12615	0.0298523	0.144877
101927503	LOC101927503	lncRNA	-2.0237	0.441448	0.79126	0.760548	0.829596	0.94692
9856	KIAA0319	mRNA	-0.106347	0.904454	0.974951	-0.106363	0.842948	0.94692
23046	KIF21B	mRNA	0.349659	0.393256	0.75604	-0.542962	0.325032	0.687277
3781	KCNN2	mRNA	-2.31008	0.304423	0.675371	0.0594146	0.971288	0.995231
105370362	LOC105370362	lncRNA	2.30937	0.183231	0.516688	0.44155	0.771332	0.94692
114926	SMIM19	mRNA	-0.0189541	0.869093	0.958468	-0.168392	0.0461982	0.199572
11075	STMN2	mRNA	0.727862	0.836814	0.944372	-0.468085	0.00032301	0.00391464
157697	ERICH1	mRNA	-0.18878	0.0652124	0.277482	0.0795129	0.393759	0.744743
203074	PRSS55	mRNA	0.727862	0.836814	0.944372
11104	KATNA1	mRNA	-0.0345843	0.746868	0.944372	-0.0852843	0.286662	0.640679
6608	SMO	mRNA	-0.137975	0.292853	0.663474	-0.0160238	0.863998	0.953528
23054	NCOA6	mRNA	-0.142471	0.0274634	0.155798	-0.0406489	0.454281	0.794164
6017	RLBP1	mRNA	0.593313	0.776631	0.944372	1.47988	0.581812	0.880908
107985555	LOC107985555	mRNA	0.727862	0.836814	0.944372	1.62721	0.315732	0.676308
10529	NEBL	mRNA	0.347326	0.000122932	0.00243235	0.376761	0.0924403	0.323312
84077	C3orf20	mRNA	0.429428	0.279914	0.647771	0.0942792	0.809088	0.94692
4016	LOXL1	mRNA	-0.400853	0.000526824	0.00789874	-0.0532212	0.219318	0.553841
8368	HIST1H4L	mRNA				-0.682125	0.846937	0.94692
442247	RFPL4B	mRNA	-0.164126	0.883692	0.965712	0.36299	0.79496	0.94692
10024	TROAP	mRNA	0.214783	0.053567	0.245257	0.0991891	0.141871	0.426398
608	TNFRSF17	mRNA	0.726974	0.756449	0.944372	-1.41913	0.622104	0.89767
79750	ZNF385D	mRNA	0.0273863	0.736728	0.944372	0.0392264	0.724819	0.94692
390441	OR11H7	mRNA	1.17909	0.316605	0.686462	0.622055	0.813972	0.94692
112724	RDH13	mRNA	0.0644734	0.640691	0.910499	0.0788251	0.592433	0.885439
93100	NAPRT	mRNA	-0.424859	0.00318882	0.0324253	0.00572873	0.970555	0.995231
107984638	LOC107984638	mRNA	-0.572842	0.0388274	0.197969	-0.0645669	0.837489	0.94692
1293	COL6A3	mRNA	-0.0943675	0.111005	0.389053	-0.0272291	0.40091	0.749419
60558	GUF1	mRNA	0.214453	0.0377951	0.194433	0.144495	0.0166304	0.0939293
124923	SGK494	mRNA	0.032392	0.868014	0.957997	0.0529409	0.793368	0.94692
8218	CLTCL1	mRNA	0.191769	0.196311	0.536783	0.00576778	0.95673	0.995231
4325	MMP16	mRNA	0.884017	0.0188155	0.11964	0.288659	0.0694004	0.265021
84124	ZNF394	mRNA	-0.00310673	0.978394	0.999987	-0.0444154	0.684963	0.933621
10544	PROCR	mRNA	0.225732	0.000134492	0.00261601	0.0123473	0.774155	0.94692
9831	ZNF623	mRNA	-0.0307866	0.75646	0.944372	-0.0273247	0.768942	0.94692
9771	RAPGEF5	mRNA	0.151894	0.394887	0.757134	0.0436532	0.940418	0.993769
56917	MEIS3	mRNA	-0.00961094	0.929992	0.988681	-0.0670302	0.393608	0.744743
196743	PAOX	mRNA	-0.0535226	0.779499	0.944372	0.149394	0.542059	0.857808
3046	HBE1	mRNA	0.727862	0.836814	0.944372
4882	NPR2	mRNA	-0.150435	0.0097907	0.0749405	-0.188812	0.000290359	0.00358902
196441	ZFC3H1	mRNA	0.026121	0.809604	0.944372	-0.0438589	0.455299	0.794681
401647	GOLGA7B	mRNA	-0.12462	0.640318	0.910359	0.882918	0.423831	0.768818
29777	ABT1	mRNA	-0.0243074	0.797893	0.944372	0.170481	0.0447277	0.195111
267	AMFR	mRNA	-0.0414404	0.469662	0.814304	-0.0169005	0.694947	0.938276
388951	TSPYL6	mRNA	-1.71696	0.349775	0.717435	-0.553642	0.765919	0.94692
3164	NR4A1	mRNA	0.746994	3.07978e-07	1.51108e-05	0.854001	8.23964e-16	1.33538e-13
81569	ACTL8	mRNA	2.02624	0.441227	0.79126	-0.666873	0.463947	0.803363
7626	ZNF75D	mRNA	-0.1079	0.318293	0.688354	-0.0809591	0.467814	0.806463
28992	MACROD1	mRNA	-0.105965	0.482902	0.825731	0.0507083	0.658972	0.919044
245812	CNPY4	mRNA	-0.122709	0.231294	0.587782	-0.136493	0.06074	0.241997
4684	NCAM1	mRNA	-0.593949	0.000158411	0.00298809	0.454416	0.388927	0.741239
27154	BRPF3	mRNA	-0.000203253	0.99768	0.999987	0.0595697	0.324959	0.687206
3654	IRAK1	mRNA	0.0111548	0.884166	0.965886	0.17615	1.4559e-06	3.60942e-05
200014	CC2D1B	mRNA	-0.0407735	0.544379	0.866719	0.109366	0.0842921	0.303797
3746	KCNC1	mRNA	-0.9847	0.500941	0.838679	0.807461	0.598522	0.88826
5154	PDGFA	mRNA	0.0575537	0.629875	0.907106	0.0112225	0.944752	0.995231
105370706	LOC105370706	mRNA	0.727862	0.836814	0.944372
9620	CELSR1	mRNA	-0.564373	1.23145e-10	1.43398e-08	0.562081	0.249639	0.594719
4803	NGF	mRNA	0.0789172	0.430589	0.78572	0.180088	0.0160377	0.0916345
8029	CUBN	mRNA	0.155544	0.53885	0.865242	-0.0723079	0.756253	0.94692
1592	CYP26A1	mRNA	0.00653127	0.998258	0.999987	0.758137	0.750796	0.94692
10190	TXNDC9	mRNA	0.180934	0.0303872	0.167913	0.0772478	0.210624	0.540684
221955	DAGLB	mRNA	-0.0375856	0.715898	0.944372	-0.0776294	0.356285	0.716535
64326	COP1	mRNA	0.020413	0.804414	0.944372	-0.111677	0.0638515	0.250434
9080	CLDN9	mRNA	1.81213	0.282025	0.649799	0.609079	0.755822	0.94692
9820	CUL7	mRNA	-0.240996	0.000355169	0.00573889	-0.0563763	0.268755	0.619127
26154	ABCA12	mRNA	-2.29991	0.173513	0.502363	-0.971345	0.413811	0.760053
2709	GJB5	mRNA	-1.21933	0.361067	0.727919	-1.07419	0.232328	0.570527
221322	TBC1D32	mRNA	-0.273795	0.103408	0.372955	-0.321758	0.0397389	0.178918
342667	STAC2	mRNA	0.984371	1.09195e-05	0.000329985	0.369769	0.00996226	0.0633263
56937	PMEPA1	mRNA	1.3489	9.26852e-07	4.00814e-05	0.77902	2.03442e-23	8.83904e-21
112268211	LOC112268211	mRNA				0.760548	0.829596	0.94692
196993	CT62	mRNA	-2.30047	0.173284	0.502116	-1.25273	0.540548	0.857227
101929726	MYMX	mRNA	1.44825	0.681897	0.929939	1.48918	0.574643	0.878448
9828	ARHGEF17	mRNA	-0.318544	2.56717e-07	1.29973e-05	0.0147155	0.767745	0.94692
51066	SSUH2	mRNA	-0.600478	0.107089	0.380609	0.217661	0.59418	0.886273
8361	HIST1H4F	mRNA				0.760548	0.829596	0.94692
22820	COPG1	mRNA	0.111954	0.00657961	0.0565302	0.0994191	0.00102568	0.0101743
57494	RIMKLB	mRNA	-0.00138949	0.989868	0.999987	-0.0782595	0.187397	0.50571
55627	SMPD4	mRNA	0.0177489	0.815153	0.944372	0.13292	0.000227163	0.00291586
317719	KLHL10	mRNA	-0.309561	0.830936	0.944372	-0.973297	0.372428	0.728827
6505	SLC1A1	mRNA	0.410236	6.48961e-05	0.00146293	0.0918591	0.119398	0.381448
4776	NFATC4	mRNA	-0.366285	0.00154891	0.0186584	-0.0781398	0.0894851	0.316026
257062	CATSPERD	mRNA	-0.99237	0.557465	0.871733	-0.682528	0.763439	0.94692
101927245	LOC101927245	lncRNA	-0.267202	0.401348	0.762318	-0.670445	0.0855313	0.306839
51559	NT5DC3	mRNA	0.201972	0.0210327	0.129632	0.179997	0.039009	0.176363
5530	PPP3CA	mRNA	0.207239	2.56992e-05	0.000676035	-0.0299132	0.490019	0.825452
8613	PLPP3	mRNA	-0.32248	0.112888	0.392556	-0.224916	0.000317835	0.00386539
6759	SSX4	mRNA	-0.71481	0.8397	0.944372
8514	KCNAB2	mRNA	-0.167099	0.169308	0.495647	-0.135951	0.376111	0.730435
4698	NDUFA5	mRNA	0.0976333	0.195547	0.535434	-0.129961	0.0493493	0.209545
330	BIRC3	mRNA	-0.20738	0.0161908	0.107449	0.220779	0.158144	0.454353
8925	HERC1	mRNA	-0.0616349	0.545256	0.866719	0.0603431	0.266633	0.616116
255411	TEX49	mRNA	1.44482	0.682625	0.929939
50964	SOST	mRNA	0.59864	0.803447	0.944372	1.3297	0.514535	0.840666
129531	MITD1	mRNA	0.123713	0.259326	0.623147	-0.0506712	0.619421	0.89618
10540	DCTN2	mRNA	-0.0368309	0.512123	0.846757	-0.0512009	0.209913	0.539258
7434	VIPR2	mRNA	0.00079705	0.999643	0.999987	-1.40397	0.603251	0.888374
730755	KRTAP2-3	mRNA	-0.593824	1.55428e-07	8.40512e-06	0.00153946	0.988079	0.995231
23516	SLC39A14	mRNA	0.0451972	0.440878	0.79126	0.218424	7.63578e-08	2.62257e-06
23527	ACAP2	mRNA	-0.0574152	0.571354	0.883251	-0.200632	3.44886e-05	0.000581919
11045	UPK1A	mRNA	0.727862	0.836814	0.944372	-0.383375	0.806157	0.94692
79879	CCDC134	mRNA	0.0340644	0.787981	0.944372	0.121122	0.332607	0.695372
114799	ESCO1	mRNA	0.120956	0.32575	0.695839	-0.169004	0.117539	0.377509
5156	PDGFRA	mRNA	-0.180378	0.0343854	0.182022	-0.244955	2.47907e-12	2.15419e-10
1397	CRIP2	mRNA	-0.286897	0.00205445	0.0231674	-0.0404699	0.472891	0.810091
8313	AXIN2	mRNA	-0.397485	0.00406711	0.0392487	-0.0482375	0.77245	0.94692
121601	ANO4	mRNA	-1.43299	0.632278	0.907106	2.34166	0.152445	0.444073
9971	NR1H4	mRNA	-0.71481	0.8397	0.944372	-1.98603	0.392583	0.74372
5364	PLXNB1	mRNA	-0.370237	3.12858e-05	0.000795444	-0.244925	0.000508344	0.00568867
3705	ITPK1	mRNA	0.210386	0.00392997	0.0381721	0.0781067	0.135703	0.413606
84181	CHD6	mRNA	-0.0871905	0.204911	0.551007	-0.209672	0.00204922	0.0180321
83959	SLC4A11	mRNA	-0.194822	0.23852	0.598312	-0.130106	0.676502	0.928366
10290	SPEG	mRNA	-0.600895	3.37732e-07	1.63412e-05	-0.214066	5.89526e-06	0.000122406
9353	SLIT2	mRNA	0.445532	0.0249585	0.1459	0.246671	1.37974e-05	0.000257833
11100	HNRNPUL1	mRNA	-0.0285271	0.521996	0.854496	0.0419775	0.227872	0.564787
3242	HPD	mRNA	0.385436	0.195536	0.535434	-0.176015	0.693283	0.937558
84720	PIGO	mRNA	-0.097538	0.303494	0.674925	-0.0814093	0.247281	0.591726
146923	RUNDC1	mRNA	-5.11372e-05	0.999567	0.999987	0.047514	0.627146	0.900237
57153	SLC44A2	mRNA	-0.259688	0.000801662	0.0110693	-0.209897	4.95289e-05	0.000794672
283232	TMEM80	mRNA	0.107333	0.402774	0.76274	-0.0496531	0.629876	0.902165
56101	PCDHGB5	mRNA	-0.186028	0.0403032	0.203285	-0.0465432	0.615487	0.893463
6159	RPL29	mRNA	0.0679067	0.342855	0.712548	0.0109991	0.740711	0.94692
57623	ZFAT	mRNA	-0.164887	0.146815	0.459881	-0.0665706	0.586757	0.882889
2182	ACSL4	mRNA	0.23128	0.0101535	0.0767425	0.16587	5.71831e-06	0.00011957
149473	CCDC24	mRNA	-0.361699	0.124231	0.415618	-0.343748	0.100996	0.341946
5524	PTPA	mRNA	-0.017601	0.756059	0.944372	-0.00108339	0.978347	0.995231
9697	TRAM2	mRNA	-0.194544	9.57078e-06	0.000299956	-0.036764	0.218105	0.55209
8537	BCAS1	mRNA	0.998909	0.587236	0.893694	0.265779	0.730059	0.94692
6234	RPS28	mRNA	-0.0762275	0.59199	0.896599	0.0489816	0.579639	0.880908
105376906	LOC105376906	other	-0.156107	0.405481	0.765446	-0.0742861	0.648592	0.913328
5142	PDE4B	mRNA	0.619142	7.21272e-14	1.35467e-11	0.379783	0.000105069	0.00150164
8190	MIA	mRNA	0.170553	0.397757	0.759385	0.0453584	0.974493	0.995231
4359	MPZ	mRNA	-0.250431	0.655691	0.919881	-0.590133	0.220684	0.555354
3455	IFNAR2	mRNA	-0.0688968	0.447286	0.797056	-0.112861	0.306246	0.665448
164781	DAW1	mRNA	0.866034	0.00811023	0.0652216	0.488765	0.144564	0.43035
28231	SLCO4A1	mRNA	0.157419	0.463884	0.811117	0.343257	0.279505	0.632235
8867	SYNJ1	mRNA	0.0319965	0.716504	0.944372	0.0919602	0.298674	0.656272
10513	APPBP2	mRNA	-0.0230156	0.799587	0.944372	-0.134542	0.0125576	0.0758038
7124	TNF	mRNA	0.00810999	0.993722	0.999987	0.403034	0.110717	0.362638
84899	TMTC4	mRNA	0.188473	0.110505	0.388289	0.125541	0.295611	0.652537
7543	ZFX	mRNA	-0.0486049	0.460122	0.80768	-0.204574	0.000974407	0.00974912
3028	HSD17B10	mRNA	0.173921	0.0808583	0.318097	0.10021	0.0961066	0.331396
56910	STARD7	mRNA	0.14646	0.0174012	0.113455	0.172306	3.98482e-05	0.000661435
7477	WNT7B	mRNA	1.21186	0.000214776	0.00383588	0.865962	0.0763459	0.283326
284114	TMEM102	mRNA	-0.0859734	0.662751	0.922706	-0.225398	0.336588	0.699228
3203	HOXA6	mRNA	-0.556984	0.0710126	0.293103	0.289756	0.500818	0.832554
90167	FRMD7	mRNA	-0.612666	0.264509	0.629159	-1.41006	0.235893	0.575552
10094	ARPC3	mRNA	0.160833	0.00941978	0.0728355	0.0278059	0.475821	0.812259
90529	STPG1	mRNA	-0.231574	0.0723013	0.29562	-0.269993	0.0122311	0.0743911
55750	AGK	mRNA	0.0452737	0.530806	0.860511	0.120697	0.0823467	0.299465
122046	TEX26	mRNA	-1.21718	0.394503	0.756813	0.643839	0.632941	0.902665
55584	CHRNA9	mRNA				0.0499266	0.975996	0.995231
10965	ACOT2	mRNA	-0.140836	0.293951	0.664376	-0.170814	0.0336979	0.159011
57719	ANO8	mRNA	-0.0603677	0.60161	0.901704	0.133759	0.107023	0.355283
23129	PLXND1	mRNA	-0.142346	0.0190423	0.120599	0.0854145	0.0348143	0.162426
79618	HMBOX1	mRNA	-0.196878	0.0247719	0.144858	-0.0713293	0.287879	0.641849
26010	SPATS2L	mRNA	0.149604	0.0255921	0.148215	0.0276349	0.464726	0.80379
440026	TMEM41B	mRNA	0.196542	0.053192	0.244431	-0.0972125	0.166886	0.470007
1312	COMT	mRNA	-0.07674	0.369465	0.736275	-0.0562846	0.226085	0.562929
26049	FAM169A	mRNA	0.404683	0.297498	0.66809	-0.0965011	0.811111	0.94692
3566	IL4R	mRNA	0.0407224	0.606397	0.903287	0.181369	0.0116325	0.0715225
57143	ADCK1	mRNA	-0.146924	0.398055	0.759553	-0.0370299	0.811461	0.94692
10728	PTGES3	mRNA	0.0768535	0.17263	0.501244	0.0753317	0.0286944	0.141109
8988	HSPB3	mRNA	-0.634293	0.203042	0.547389	-2.13432	0.128484	0.400093
7417	VDAC2	mRNA	0.330161	3.06608e-11	4.02671e-09	0.239	1.04201e-09	5.36773e-08
164284	APCDD1L	mRNA	0.777889	8.56425e-11	1.0461e-08	0.169454	0.000150564	0.00205248
25843	MOB4	mRNA	0.217693	0.00734433	0.0610873	-0.0138841	0.810648	0.94692
57798	GATAD1	mRNA	0.067894	0.309113	0.678642	-0.101291	0.12853	0.400093
23102	TBC1D2B	mRNA	-0.348927	4.50422e-06	0.000155586	-0.278896	2.0752e-09	1.03371e-07
100288072	SDR42E2	mRNA	-0.71481	0.8397	0.944372
7127	TNFAIP2	mRNA	-0.666438	2.62711e-09	2.27167e-07	-0.136733	0.0245558	0.125445
63910	SLC17A9	mRNA	0.385562	3.62179e-08	2.32324e-06	0.532118	3.983e-10	2.26211e-08
2814	GP5	mRNA	-0.717685	0.759691	0.944372	-1.99704	0.248011	0.592387
4878	NPPA	mRNA	-0.731805	0.592675	0.896715	2.45775	0.243279	0.585809
10079	ATP9A	mRNA	-0.387367	2.83488e-10	3.11427e-08	-0.340345	5.06061e-12	4.03416e-10
10475	TRIM38	mRNA	-0.210249	0.00726762	0.0605995	-0.180124	0.00250577	0.02115
343	AQP8	mRNA	-1.43299	0.632422	0.907106	0.760548	0.829596	0.94692
170261	ZCCHC12	mRNA				0.608468	0.745015	0.94692
55192	DNAJC17	mRNA	0.114674	0.423986	0.779927	-0.0235708	0.852118	0.948835
9653	HS2ST1	mRNA	0.0276544	0.750114	0.944372	0.0191944	0.737412	0.94692
728279	KRTAP2-2	mRNA	-0.712164	0.761578	0.944372	-0.357391	0.817821	0.94692
57161	PELI2	mRNA	-0.503083	0.0553054	0.249424	-0.501526	0.00327204	0.0263141
11080	DNAJB4	mRNA	0.169043	0.127188	0.421764	0.0327884	0.512867	0.840666
134145	FAM173B	mRNA	0.0276247	0.786527	0.944372	-0.0806109	0.353014	0.713209
84502	JPH4	mRNA	-0.986918	0.559452	0.873041	-1.67773	0.353964	0.714338
8079	MLF2	mRNA	0.1009	0.124282	0.415668	0.12308	0.000796941	0.00828352
728911	CT45A2	mRNA	0.727862	0.836814	0.944372
7745	ZKSCAN8	mRNA	-0.113686	0.0895072	0.339801	-0.157322	0.00567869	0.0412066
5464	PPA1	mRNA	0.122422	0.0305695	0.168376	0.16977	0.000388362	0.00456963
55911	APOBR	mRNA	0.417753	0.704422	0.940267	-1.27786	0.259607	0.607556
6988	TCTA	mRNA	-0.117767	0.0827976	0.322963	-0.120059	0.0478539	0.204841
10818	FRS2	mRNA	0.049309	0.569755	0.881871	-0.014967	0.817659	0.94692
134	ADORA1	mRNA	-0.115777	0.261322	0.626048	-0.367176	8.25454e-09	3.61276e-07
10801	2020-09-09	mRNA	-0.122564	0.19514	0.534822	-0.0508778	0.117459	0.377393
259232	NALCN	mRNA	0.632492	0.00888543	0.0697536	0.0945439	0.654531	0.916165
374986	MIGA1	mRNA	0.0282219	0.820943	0.944372	0.0164755	0.817756	0.94692
23506	BICRAL	mRNA	-0.210183	0.0143694	0.0990488	-0.257177	0.000524724	0.00584937
4735	2020-09-02	mRNA	0.0291985	0.519797	0.852516	-0.0454167	0.0824519	0.299651
22906	TRAK1	mRNA	-0.424917	4.45934e-12	6.89303e-10	-0.191283	2.40433e-06	5.64661e-05
54467	ANKIB1	mRNA	-0.0392827	0.620451	0.907106	-0.122231	0.00703744	0.0489606
153364	MBLAC2	mRNA	0.221832	0.0156877	0.105149	0.117829	0.423995	0.768845
347734	SLC35B2	mRNA	0.00989028	0.877308	0.962015	0.0593503	0.22557	0.562623
105372319	LOC105372319	mRNA	-0.32045	0.814894	0.944372	3.29089	0.0390756	0.176549
55049	REX1BD	mRNA	-0.0986616	0.376716	0.740946	0.028589	0.73819	0.94692
10746	MAP3K2	mRNA	0.255397	0.0120454	0.0868688	-0.0536662	0.314308	0.674906
8938	BAIAP3	mRNA	-0.405694	0.700409	0.938303	0.32447	0.72365	0.94692
642515	PRRT1B	mRNA	-0.992756	0.582802	0.89148	-0.550523	0.777119	0.94692
27161	AGO2	mRNA	-0.193043	0.0238622	0.141397	0.0640495	0.202381	0.528314
55340	GIMAP5	mRNA				-1.40397	0.603251	0.888374
9690	UBE3C	mRNA	0.100203	0.113065	0.392726	0.138349	0.000268536	0.00337447
122481	AK7	mRNA	-0.334782	0.63879	0.909952	-1.37916	0.303155	0.662167
167838	TXLNB	mRNA	-1.30508	0.00192828	0.0220682	-1.23154	0.261597	0.610241
23383	MAU2	mRNA	-0.103552	0.164276	0.488077	0.0222536	0.696231	0.938697
23270	TSPYL4	mRNA	0.164576	0.0652594	0.277547	-0.141378	0.032756	0.155495
283600	SLC25A47	mRNA	2.0338	0.369755	0.736432	0.0392186	0.988412	0.995231
26011	TENM4	mRNA	-0.848769	0.00205781	0.0231745	0.636701	0.138201	0.419233
517	ATP5MC2	mRNA	0.136566	0.0321723	0.174357	0.104278	0.0178567	0.0991791
63929	XPNPEP3	mRNA	0.0595284	0.617589	0.907106	0.10976	0.26941	0.619463
80155	NAA15	mRNA	0.108937	0.157192	0.476752	0.290245	9.16291e-08	3.07572e-06
1122	CHML	mRNA	0.123803	0.419695	0.777145	0.149496	0.0567899	0.230929
96626	LIMS3	mRNA	1.00446	0.53268	0.861598	0.36786	0.419174	0.764891
5478	PPIA	mRNA	0.155368	9.73225e-05	0.00203829	0.0439828	0.191729	0.512593
9217	VAPB	mRNA	0.0918011	0.154766	0.472167	0.102469	0.0268382	0.13426
1357	CPA1	mRNA	0.523784	0.655421	0.919722	-0.0301981	0.961343	0.995231
162427	RETREG3	mRNA	0.0410298	0.627823	0.907106	-0.15912	0.0281614	0.139118
2798	GNRHR	mRNA	0.175899	0.850763	0.949054	0.289858	0.802948	0.94692
677	ZFP36L1	mRNA	-0.264657	0.00120154	0.0151861	-0.0286789	0.493221	0.828282
339745	SPOPL	mRNA	0.0968245	0.374802	0.739155	-0.0710778	0.369971	0.727343
728310	GOLGA6L7	mRNA	0.00653132	0.998252	0.999987	-0.35621	0.626072	0.89949
827	CAPN6	mRNA	-0.217232	0.859476	0.953822
4801	NFYB	mRNA	0.0825062	0.362471	0.72898	-0.0857522	0.229155	0.566176
170591	S100Z	mRNA	0.727862	0.836814	0.944372	1.51741	0.590257	0.884446
801	CALM1	mRNA	0.0723146	0.114325	0.395742	0.00333114	0.91255	0.9786
9768	PCLAF	mRNA	0.109651	0.181562	0.513995	0.027389	0.642995	0.90917
84419	C15orf48	mRNA	0.465583	0.0748922	0.30267	0.713166	0.118758	0.380301
102723859	TBC1D3E	mRNA	-0.0989521	0.519325	0.852222	-0.246625	0.139934	0.422647
10223	GPA33	mRNA				-0.682125	0.846937	0.94692
761	CA3	mRNA	-0.157465	0.881295	0.964389	0.545125	0.650276	0.913909
53840	TRIM34	mRNA	-0.0558626	0.78985	0.944372	-0.404997	0.00053868	0.00597049
471	ATIC	mRNA	0.160026	0.00280325	0.0295321	0.200797	4.27353e-07	1.21754e-05
7916	PRRC2A	mRNA	-0.107695	0.0361581	0.188876	0.135496	2.4784e-06	5.8127e-05
112268388	LOC112268388	pseudo	-1.4397	0.630114	0.907106	1.47291	0.611625	0.890685
285382	C3orf70	mRNA	-0.202151	0.75114	0.944372	-0.0917953	0.833793	0.94692
3593	IL12B	mRNA	0.00653132	0.998252	0.999987	0.0354798	0.9801	0.995231
8508	NIPSNAP1	mRNA	-0.0870667	0.420315	0.777491	-0.183655	0.00385517	0.0300893
7103	TSPAN8	mRNA	1.00361	0.413635	0.772994	-2.00047	0.387108	0.739291
55083	KIF26B	mRNA	0.54013	1.2868e-05	0.000380314	0.28061	0.0238502	0.122631
196335	OR56B4	mRNA	0.727862	0.836814	0.944372	0.0392186	0.988414	0.995231
2132	EXT2	mRNA	0.0384158	0.374274	0.738444	-0.0292381	0.442878	0.785306
9253	NUMBL	mRNA	-0.208919	0.0037245	0.0366069	-0.0886648	0.246753	0.590759
6389	SDHA	mRNA	0.0209779	0.710859	0.944153	-0.0307356	0.449716	0.789882
1009	CDH11	mRNA	-0.38971	3.15051e-18	1.22289e-15	-0.0487751	0.0680778	0.261985
949	SCARB1	mRNA	-0.287483	0.020058	0.125305	0.302659	0.00470938	0.0354658
2780	GNAT2	mRNA	0.369374	0.704162	0.940252	-0.115412	0.901792	0.972284
286046	XKR6	mRNA	0.717312	0.342681	0.712403	0.539517	0.664397	0.922651
26277	TINF2	mRNA	-0.0905737	0.216231	0.567616	-0.0150342	0.819247	0.94692
6869	TACR1	mRNA	-0.649751	0.519581	0.852465	0.291532	0.470536	0.808206
80345	ZSCAN16	mRNA	-0.0865594	0.811091	0.944372	0.181116	0.568348	0.876535
10892	MALT1	mRNA	0.0893267	0.40562	0.765446	0.00843805	0.872288	0.95716
23326	USP22	mRNA	0.00814751	0.862942	0.956167	0.0484539	0.126559	0.396244
6307	MSMO1	mRNA	-0.00840753	0.937183	0.991807	-0.300364	0.000152692	0.00207007
643677	CCDC168	mRNA	0.746248	0.222378	0.577159	0.537624	0.468106	0.806665
11013	TMSB15A	mRNA	-0.352201	0.656264	0.919981	-0.229121	0.537388	0.855968
23350	U2SURP	mRNA	0.0783828	0.348746	0.717023	0.113356	0.00464503	0.0350525
9926	LPGAT1	mRNA	0.0910268	0.252972	0.614526	-0.036824	0.485868	0.821791
80071	CCDC15	mRNA	0.0261949	0.854934	0.951392	0.0983026	0.396731	0.746998
27034	ACAD8	mRNA	0.139288	0.0852023	0.328963	0.0634651	0.498843	0.831776
25807	RHBDD3	mRNA	-0.128107	0.309533	0.679111	-0.102737	0.229287	0.56626
146845	CFAP52	mRNA	0.00653129	0.998256	0.999987	-0.682125	0.846937	0.94692
10952	SEC61B	mRNA	0.28477	2.50407e-05	0.000663712	0.130738	0.0113864	0.0702965
23338	JADE2	mRNA	-0.367803	8.43725e-07	3.69357e-05	-0.0242312	0.671376	0.926313
643382	TMEM253	mRNA	-0.551721	0.40063	0.761624	-0.204315	0.698898	0.939759
92483	LDHAL6B	mRNA	-0.434021	0.53353	0.862134	-0.657485	0.480234	0.816154
23034	SAMD4A	mRNA	-0.548059	3.4479e-09	2.86783e-07	0.0500704	0.362966	0.721656
7903	ST8SIA4	mRNA	0.00304618	0.998533	0.999987	0.643006	0.621458	0.897633
123591	TMEM266	mRNA	-1.68071	0.0176539	0.114335	0.233438	0.818013	0.94692
157855	KCNU1	mRNA	0.727862	0.836814	0.944372	-0.682125	0.846937	0.94692
340307	CTAGE6	mRNA	-1.23649	0.180443	0.511987	-0.283432	0.841284	0.94692
5311	PKD2	mRNA	-0.0152421	0.872557	0.959999	-0.117124	0.00802339	0.0539414
54455	FBXO42	mRNA	-0.0387691	0.664669	0.924125	0.0424482	0.579251	0.880908
5317	PKP1	mRNA	1.02913	1.07489e-05	0.000326525	1.10845	0.0011192	0.0109273
256691	MAMDC2	mRNA	-0.540784	7.91922e-05	0.0017226	0.0678219	0.809315	0.94692
162514	TRPV3	mRNA	0.0207988	0.905342	0.975306	-0.290834	0.172044	0.479775
339210	C17orf67	mRNA	-0.140657	0.633128	0.907106	0.0946026	0.735899	0.94692
11126	CD160	mRNA	0.00623682	0.991151	0.999987	-0.0520581	0.941058	0.993962
11164	NUDT5	mRNA	0.120124	0.0593547	0.262009	0.0735063	0.178703	0.491095
285315	C3orf33	mRNA	-0.484236	0.107486	0.381521	-0.347335	0.142988	0.428177
381	ARF5	mRNA	-0.120447	0.241855	0.602003	-0.180391	0.000557555	0.00614832
8600	TNFSF11	mRNA	0.892635	0.206482	0.553078	0.75881	0.737038	0.94692
5585	PKN1	mRNA	-0.206186	0.0141181	0.0977834	0.0329965	0.447055	0.788312
201627	DENND6A	mRNA	0.00795626	0.940096	0.993385	0.087966	0.323286	0.684753
127795	C1orf87	mRNA	2.45357	0.312603	0.682
51074	APIP	mRNA	0.0459206	0.626035	0.907106	-0.0389753	0.68365	0.932953
85013	TMEM128	mRNA	0.0698863	0.427161	0.782537	-0.134206	0.0988829	0.337282
7094	TLN1	mRNA	-0.0210846	0.794101	0.944372	0.0814837	0.00401346	0.0310967
92579	G6PC3	mRNA	0.034391	0.712121	0.944372	0.000281722	0.995454	0.997187
595	CCND1	mRNA	0.359409	0.000341604	0.00557124	0.385043	5.82606e-34	6.32819e-31
23592	LEMD3	mRNA	0.245614	0.017645	0.114319	0.199699	0.00330735	0.0265366
26958	COPG2	mRNA	-0.246118	0.0207555	0.128494	-0.133701	0.0640991	0.250896
102724994	LOC102724994	pseudo	-2.70163	0.0820759	0.320918	0.0392186	0.988428	0.995231
89887	ZNF628	mRNA	-0.0639909	0.708862	0.943015	0.225015	0.0681746	0.262206
54520	CCDC93	mRNA	0.0717062	0.42811	0.783199	0.0726212	0.16519	0.467169
342892	ZNF850	mRNA	0.240576	0.266142	0.630834	0.0548854	0.822335	0.94692
55082	ARGLU1	mRNA	-0.0158569	0.816209	0.944372	0.0558105	0.191679	0.512569
374973	TEX38	mRNA	-1.29059	0.550538	0.868814	-0.682125	0.846937	0.94692
326624	RAB37	mRNA	-0.943033	0.0340291	0.180823	0.135499	0.857862	0.951252
57590	WDFY1	mRNA	-0.144405	0.0075353	0.0619967	-0.0823492	0.0615073	0.243826
1536	CYBB	mRNA	2.02778	0.440734	0.79126
27330	RPS6KA6	mRNA	-0.0307417	0.801579	0.944372	-0.250286	0.0259172	0.130669
54557	SGTB	mRNA	0.0328431	0.7429	0.944372	-0.156038	0.00189363	0.0169724
29964	PRICKLE4	mRNA	0.0428952	0.891852	0.969406	0.202177	0.570983	0.877682
25802	LMOD1	mRNA	-0.517886	0.00621423	0.0537879	-0.53438	7.75717e-10	4.0924e-08
392517	NCBP2L	mRNA	-0.71481	0.8397	0.944372	0.760548	0.829596	0.94692
51208	CLDN18	mRNA	-0.193816	0.744496	0.944372	-0.691449	0.348945	0.71019
10112	KIF20A	mRNA	-0.102869	0.268706	0.633571	-0.094165	0.0298883	0.144892
142910	LIPJ	mRNA	0.00945615	0.996299	0.999987	-0.681749	0.763182	0.94692
100131017	ZNF316	mRNA	-0.136901	0.111725	0.390299	0.113733	0.121174	0.385331
115123	2020-03-03	mRNA	0.0843281	0.710734	0.94408	0.473672	0.00240488	0.0204074
105376791	LOC105376791	mRNA	0.727862	0.836814	0.944372
51130	ASB3	mRNA	0.171754	0.166055	0.490361	-0.162812	0.476638	0.812903
114800	CCDC85A	mRNA	0.121323	0.689809	0.934169	0.00727687	0.976122	0.995231
340419	RSPO2	mRNA	-0.863017	1.59893e-05	0.000455605	-1.00327	1.32125e-06	3.29441e-05
619373	MBOAT4	mRNA	-0.731815	0.692641	0.935191	-1.5607	0.336598	0.699228
317761	C14orf39	mRNA	-0.264402	0.603781	0.902663	-0.517582	0.0958423	0.330813
8986	RPS6KA4	mRNA	-0.158515	0.0428106	0.212194	0.117908	0.0110258	0.0684589
10071	MUC12	mRNA	0.0115531	0.995474	0.999987	0.0362238	0.975778	0.995231
8516	ITGA8	mRNA	0.771388	0.337233	0.707198	-0.637769	0.00345596	0.0274754
8690	JRKL	mRNA	0.0433971	0.639582	0.910258	-0.0721022	0.37948	0.733332
860	RUNX2	mRNA	0.538651	0.00444579	0.0419221	0.0665322	0.549474	0.864369
55695	NSUN5	mRNA	0.0321946	0.755799	0.944372	0.109623	0.135212	0.412471
8532	CPZ	mRNA	-0.215234	0.0801867	0.316254	-0.100197	0.0730485	0.274648
107987487	LOC107987487	pseudo
285464	CRIPAK	mRNA	0.0240136	0.833335	0.944372	0.0646013	0.586672	0.882889
5196	PF4	mRNA				0.589318	0.179588	0.49267
80781	COL18A1	mRNA	-0.0624612	0.344302	0.714561	0.00465442	0.918982	0.981911
64137	ABCG4	mRNA	0.111376	0.87997	0.963823	1.30299	0.199394	0.52393
51684	SUFU	mRNA	-0.0975153	0.237482	0.597451	-0.0215071	0.752426	0.94692
55350	VNN3	mRNA	-0.71481	0.8397	0.944372
2733	GLE1	mRNA	0.00317453	0.961254	0.999987	0.0807445	0.143429	0.428217
9576	SPAG6	mRNA	-1.71325	0.350891	0.718019	0.760548	0.829596	0.94692
441234	ZNF716	mRNA				-0.682125	0.846937	0.94692
56181	MTFR1L	mRNA	-0.0481983	0.50653	0.842477	-0.101907	0.108131	0.35723
7803	PTP4A1	mRNA	0.443042	6.27926e-14	1.20527e-11	0.184069	1.63323e-07	5.13273e-06
5290	PIK3CA	mRNA	0.0119854	0.90637	0.975811	-0.111453	0.0591403	0.237783
3202	HOXA5	mRNA	-0.0994057	0.465873	0.81198	0.0542183	0.748538	0.94692
22979	EFR3B	mRNA	0.813501	9.89307e-06	0.000306931	0.277864	0.0140915	0.0825957
391	RHOG	mRNA	-0.0617908	0.495021	0.835414	0.0816154	0.139211	0.421122
9447	AIM2	mRNA	-1.30088	0.546472	0.866802	0.610326	0.743971	0.94692
7175	TPR	mRNA	0.0291747	0.732582	0.944372	0.0516399	0.192158	0.513061
3643	INSR	mRNA	-0.100326	0.316751	0.686517	-0.160213	0.0417893	0.185568
56997	COQ8A	mRNA	-0.350595	0.00362788	0.0359434	-0.197957	0.0357078	0.165308
129831	RBM45	mRNA	-0.0711139	0.609442	0.904198	0.0270037	0.849354	0.948081
57175	CORO1B	mRNA	-0.116013	0.22898	0.585421	-0.07948	0.13859	0.419973
64744	SMAP2	mRNA	0.00620385	0.941238	0.99393	0.250147	3.10679e-05	0.000533001
101927685	HSFX4	mRNA	1.4467	0.628997	0.907106
137075	CLDN23	mRNA	-0.610115	0.00554905	0.0494485	-0.135815	0.358829	0.718156
56136	PCDHA13	mRNA				-0.691389	0.772319	0.94692
7275	TUB	mRNA	-0.0432418	0.595707	0.898362	0.0253539	0.689714	0.935572
8722	CTSF	mRNA	-0.0911153	0.318897	0.688696	-0.210596	5.91224e-05	0.00092317
10514	MYBBP1A	mRNA	0.136532	0.0519676	0.240732	0.458735	5.15154e-22	1.94627e-19
220136	CFAP53	mRNA	-0.500077	0.257462	0.620814	-0.081267	0.868694	0.955881
11009	IL24	mRNA	0.327178	0.72869	0.944372	1.47627	0.583267	0.880908
10262	SF3B4	mRNA	0.0565935	0.35741	0.72432	0.110331	0.012965	0.0777767
147040	KCTD11	mRNA	-0.0511754	0.602884	0.901977	-0.181712	0.0343539	0.160926
10369	CACNG2	mRNA				-0.682125	0.846937	0.94692
26155	NOC2L	mRNA	0.235018	0.000134766	0.00261841	0.326612	2.80009e-13	2.79671e-11
101059953	NPIPA8	mRNA	0.23501	0.149942	0.465276	-0.160852	0.56625	0.874976
79139	DERL1	mRNA	0.176742	0.000691491	0.00988402	0.00406163	0.919439	0.982042
6432	SRSF7	mRNA	0.0764914	0.193471	0.532769	0.252409	4.57492e-07	1.29558e-05
5093	PCBP1	mRNA	0.0375935	0.595718	0.898362	0.114082	0.00156093	0.0145144
2000	ELF4	mRNA	-0.0803559	0.256941	0.62023	-0.0272328	0.59714	0.88797
54681	P4HTM	mRNA	-0.146929	0.254633	0.617647	0.00286123	0.974967	0.995231
29937	NENF	mRNA	-0.105269	0.300597	0.671424	-0.103032	0.104571	0.349892
55798	METTL2B	mRNA	0.106085	0.322078	0.692339	0.160785	0.0770803	0.285503
1949	EFNB3	mRNA	-0.241476	0.713637	0.944372	-0.763817	0.385552	0.739
5929	RBBP5	mRNA	-0.0137267	0.903526	0.974463	-0.00301397	0.970437	0.995231
10928	RALBP1	mRNA	-0.0258672	0.653554	0.919132	-0.0622014	0.107473	0.355902
8666	EIF3G	mRNA	0.0893181	0.227428	0.583948	0.0905115	0.0182156	0.100818
5306	PITPNA	mRNA	0.01092	0.848767	0.948605	0.00315643	0.944303	0.995231
64960	MRPS15	mRNA	0.146134	0.0570322	0.25517	0.0679945	0.200931	0.52677
23148	NACAD	mRNA	-0.647408	9.94136e-05	0.00205741	-0.460479	0.000165145	0.00220434
3486	IGFBP3	mRNA	-0.0306443	0.594229	0.897561	0.1708	2.41874e-08	9.42495e-07
23019	CNOT1	mRNA	0.00861548	0.894266	0.970437	-0.024824	0.498758	0.831776
5411	PNN	mRNA	0.170909	0.0127732	0.0905847	0.213081	9.81312e-07	2.50797e-05
2560	GABRB1	mRNA	0.246859	0.672389	0.929087	-1.27128	0.514839	0.840666
728118	NUTM2A	mRNA	-0.133855	0.329952	0.700277	-0.000748765	0.995733	0.99734
160365	CLECL1	mRNA	0.727862	0.836814	0.944372
54494	C11orf71	mRNA	-0.0739625	0.761728	0.944372	-0.296369	0.148074	0.436676
646862	RNF225	mRNA	-0.71481	0.8397	0.944372
9868	TOMM70	mRNA	0.159622	0.0394089	0.200037	0.104979	0.0193591	0.105733
1515	CTSV	mRNA	-0.179591	0.864821	0.956852	0.32695	0.717771	0.94692
107986217	LOC107986217	mRNA	-0.524169	0.530931	0.860511	1.0454	0.553992	0.866669
283677	REC114	mRNA				-0.682125	0.846937	0.94692
105374089	LOC105374089	mRNA	-1.21692	0.385263	0.749792	0.306616	0.798442	0.94692
26230	TIAM2	mRNA	-0.345638	0.00604228	0.0527175	-0.211523	0.01012	0.0640818
130612	TMEM198	mRNA	-0.10215	0.551766	0.868814	-0.0781068	0.639912	0.907153
112268076	LOC112268076	mRNA	0.0684057	0.908857	0.976831	0.0258444	0.977082	0.995231
100506514	LOC100506514	mRNA	-0.285248	0.750879	0.944372	-0.327357	0.758982	0.94692
83983	TSSK6	mRNA	-0.604963	0.318744	0.688622	-0.129636	0.773572	0.94692
8000	PSCA	mRNA	-0.127722	0.686794	0.931818	-0.34134	0.0987327	0.336908
253639	ZNF620	mRNA	0.0886494	0.813705	0.944372	-0.321197	0.391314	0.743523
280636	SELENOH	mRNA	-0.0473657	0.642422	0.911402	0.0519904	0.402312	0.750479
100287441	USP17L20	mRNA
170680	PSORS1C2	mRNA	-1.30505	0.545489	0.866719	0.332285	0.719586	0.94692
7421	VDR	mRNA	0.0674284	0.303268	0.674691	0.00561451	0.903889	0.97334
8736	MYOM1	mRNA	-0.366197	0.331194	0.702058	-0.715071	0.0225467	0.117487
10252	SPRY1	mRNA	0.742717	0.389197	0.752847	-0.301319	0.363204	0.721949
23357	ANGEL1	mRNA	-0.0515388	0.609929	0.90446	-0.191366	0.101643	0.343603
9033	PKD2L1	mRNA	0.598338	0.778494	0.944372	-1.41913	0.622104	0.89767
54883	CWC25	mRNA	-0.0785441	0.453805	0.802451	-0.0880027	0.259097	0.606963
9962	SLC23A2	mRNA	-0.308325	9.51695e-07	4.07433e-05	0.0481732	0.388698	0.741239
100528030	POC1B-GALNT4	mRNA	0.355644	0.346896	0.715426	-0.122375	0.820539	0.94692
100271715	ARHGEF33	mRNA	0.204566	0.659203	0.921439	0.124872	0.801869	0.94692
4170	MCL1	mRNA	-0.0352051	0.395571	0.757656	0.121522	0.00090099	0.00911957
1058	CENPA	mRNA	0.0210952	0.88151	0.964415	-0.141829	0.107616	0.356172
254225	RNF169	mRNA	-0.128483	0.1912	0.52969	0.000898579	0.992076	0.995973
80309	SPHKAP	mRNA	1.45034	0.627633	0.907106
29086	BABAM1	mRNA	-0.0153509	0.846654	0.947783	-0.0186073	0.732587	0.94692
105378803	LRRC53	mRNA	-0.720625	0.789239	0.944372
221960	CCZ1B	mRNA	0.156286	0.0137561	0.0957283	-0.027439	0.549818	0.864732
2767	GNA11	mRNA	-0.0626509	0.432657	0.786882	0.106553	0.0153438	0.088562
9069	CLDN12	mRNA	0.0037393	0.965165	0.999987	-0.119868	0.0919472	0.322297
27299	ADAMDEC1	mRNA	-1.99515	0.104031	0.374353
102724720	LOC102724720	lncRNA	0.00659366	0.989504	0.999987	-0.639675	0.418187	0.764118
10536	P3H3	mRNA	-0.145156	0.143834	0.453984	0.0271988	0.548191	0.863484
55635	DEPDC1	mRNA	0.338453	0.00575885	0.0507517	0.0428269	0.391957	0.743552
63951	DMRTA1	mRNA	-0.508489	0.295977	0.666676	0.275236	0.802806	0.94692
83590	TMUB1	mRNA	-0.0614862	0.607729	0.904107	0.0728125	0.279662	0.63235
5509	PPP1R3D	mRNA	0.161362	0.218544	0.571044	0.109378	0.427529	0.772272
107987432	LOC107987432	mRNA				1.7283	0.617538	0.894972
28986	MAGEH1	mRNA	0.24569	0.00390414	0.0379698	0.120876	0.103527	0.347604
101060226	NBPF19	mRNA	-0.113841	0.158029	0.477891	-0.015641	0.798109	0.94692
23024	PDZRN3	mRNA	-0.118099	0.17345	0.502345	0.105403	0.0673396	0.260008
93627	TBCK	mRNA	-0.223856	0.00357881	0.0355177	-0.375348	2.19744e-07	6.69987e-06
9092	SART1	mRNA	0.0231368	0.702717	0.939772	0.104222	0.0289052	0.141745
57529	RTL9	mRNA	0.488474	0.0309486	0.169994	-0.0912732	0.665327	0.923392
9796	PHYHIP	mRNA	-0.048667	0.902105	0.974004	0.123551	0.797788	0.94692
10733	PLK4	mRNA	0.264872	0.0167428	0.110315	0.139061	0.0384325	0.174546
94233	OPN4	mRNA	0.727862	0.836814	0.944372	0.75929	0.749868	0.94692
5166	PDK4	mRNA	0.375926	0.00875801	0.0690784	-0.144121	0.558321	0.870914
4922	NTS	mRNA				3.32647	0.331566	0.694503
390093	OR10A6	mRNA	-1.31786	0.423162	0.779126	-0.280263	0.83225	0.94692
116150	NUS1	mRNA	0.340509	0.000529378	0.00791664	0.220497	1.72984e-06	4.19287e-05
2171	FABP5	mRNA	0.396657	3.15384e-07	1.53501e-05	0.463379	1.09414e-12	1.00609e-10
23264	ZC3H7B	mRNA	-0.104543	0.0903466	0.342318	0.081735	0.0305012	0.147327
107986175	LOC107986175	mRNA	-0.376617	0.49847	0.837673	-0.765446	0.201862	0.527626
6275	S100A4	mRNA	0.00768567	0.946061	0.996133	-0.141272	0.00222823	0.0191705
55507	GPRC5D	mRNA	0.745793	0.45628	0.804373	0.676875	0.500951	0.832554
1586	CYP17A1	mRNA	-0.987419	0.559241	0.872868	2.04756	0.348635	0.709726
1241	LTB4R	mRNA	-0.199622	0.119076	0.405676	-0.135585	0.346417	0.707865
107986801	107986801	mRNA	-0.125761	0.647558	0.91527	-0.190557	0.545909	0.861077
387267	KRTAP5-4	mRNA	0.727862	0.836814	0.944372
57062	DDX24	mRNA	-0.0142464	0.728655	0.944372	0.14307	0.000192008	0.00251645
105377022	LOC105377022	mRNA	0.451047	0.392179	0.755008	1.30692	0.192559	0.513627
10022	INSL5	mRNA				0.0392186	0.988412	0.995231
4352	MPL	mRNA	-0.993941	0.222944	0.577854	0.444585	0.694442	0.93793
51010	EXOSC3	mRNA	0.1539	0.134558	0.435649	0.239599	0.00483551	0.0362695
2783	GNB2	mRNA	-0.029137	0.654347	0.919359	0.0750844	0.044485	0.194492
27146	FAM184B	mRNA	-0.750388	0.0920882	0.346661	0.32367	0.535373	0.854071
7018	TF	mRNA	-0.0372678	0.942146	0.99421	-0.959076	0.478703	0.814747
220382	FAM181B	mRNA				0.0419981	0.979766	0.995231
10590	SCGN	mRNA	-0.71481	0.8397	0.944372
3013	HIST1H2AD	mRNA	-1.29883	0.604591	0.903136	-2.97665	0.0935483	0.325416
25819	NOCT	mRNA	-0.00627434	0.968283	0.999987	0.252117	0.0473587	0.203272
9242	MSC	mRNA	0.145391	0.356348	0.72305	0.0656786	0.339409	0.701044
55015	PRPF39	mRNA	0.0897191	0.332869	0.70322	-0.0975543	0.247936	0.592387
1368	CPM	mRNA	0.175276	0.0406135	0.204319	-0.189546	0.34929	0.710642
2861	GPR37	mRNA	-0.382418	0.566322	0.879166
51135	IRAK4	mRNA	-0.125784	0.11292	0.392592	-0.110718	0.161636	0.460277
91663	MYADM	mRNA	-0.295161	7.19849e-05	0.00158159	-0.00643203	0.853709	0.949543
1063	CENPF	mRNA	-0.0634928	0.614649	0.907106	-0.115008	0.0102568	0.0647489
29119	CTNNA3	mRNA				0.760548	0.829596	0.94692
56005	MYDGF	mRNA	0.108443	0.140471	0.447656	0.108432	0.00676232	0.0474091
285498	RNF212	mRNA	-0.0285982	0.897283	0.971904	-0.0469935	0.741011	0.94692
80122	MAP3K19	mRNA	0.00653126	0.998258	0.999987	0.0392186	0.988418	0.995231
8705	B3GALT4	mRNA	-0.729307	0.000578695	0.00851563	-0.793936	0.0350129	0.163046
112268124	LOC112268124	lncRNA	-0.147013	0.490896	0.831881	0.0414368	0.866324	0.954626
90324	CCDC97	mRNA	-0.157592	0.0702839	0.291257	0.00275493	0.962446	0.995231
100132476	KRTAP4-7	mRNA	-0.98177	0.626834	0.907106
4109	MAGEA10	mRNA	-0.712163	0.761657	0.944372
79080	CCDC86	mRNA	0.208161	0.00317695	0.0323862	0.449068	8.84022e-14	9.91189e-12
647024	C6orf132	mRNA	-0.902846	7.13477e-07	3.16302e-05	-0.251976	0.0016806	0.0154127
94032	CAMK2N2	mRNA	-0.299586	0.353717	0.720511	0.072206	0.855215	0.949759
4087	SMAD2	mRNA	0.0376159	0.508064	0.843649	-0.109215	0.0169518	0.0951568
6541	SLC7A1	mRNA	-0.0602025	0.398576	0.759886	0.165878	6.89663e-07	1.84679e-05
636	BICD1	mRNA	0.154811	0.201785	0.54564	0.0663326	0.398343	0.7476
4685	NCAM2	mRNA	0.0194294	0.943688	0.994965	0.00818333	0.958238	0.995231
79919	MAB21L4	mRNA	0.727862	0.836814	0.944372	-2.40347	0.254703	0.601505
200844	C3orf67	mRNA	0.152566	0.269698	0.634379	0.0017682	0.988546	0.995231
10244	RABEPK	mRNA	0.243496	0.0108146	0.0804886	0.122287	0.126547	0.396244
29929	ALG6	mRNA	-0.0650158	0.597605	0.899399	-0.0334213	0.750878	0.94692
55776	SAYSD1	mRNA	-0.100767	0.329615	0.699901	-0.0806423	0.469284	0.807493
124359	CDYL2	mRNA	0.142242	0.423504	0.779495	0.0302257	0.77781	0.94692
53343	NUDT9	mRNA	-0.0333649	0.739223	0.944372	0.130803	0.108283	0.35723
388228	SBK1	mRNA	-0.991053	0.467919	0.813248	-1.77406	0.259519	0.607432
5454	POU3F2	mRNA	2.00093	0.175891	0.506126	2.02983	0.18147	0.495718
10775	POP4	mRNA	-0.00423161	0.959812	0.999987	0.0717646	0.300206	0.658256
57609	DIP2B	mRNA	0.103382	0.377046	0.74115	-0.0488054	0.412391	0.7594
353322	ANKRD37	mRNA	-0.167966	0.560594	0.874017	0.120579	0.556938	0.869635
28957	MRPS28	mRNA	0.0638265	0.632425	0.907106	0.113555	0.33375	0.696977
164127	CCDC185	mRNA	-2.75589	0.164659	0.488801	0.760548	0.829596	0.94692
582	BBS1	mRNA	-0.353421	0.000127655	0.00250815	-0.216139	0.00455908	0.0345406
349075	ZNF713	mRNA	-0.0765937	0.770963	0.944372	-0.133026	0.699	0.939759
84960	CCDC183	mRNA	-1.86648	0.129543	0.426268	0.773595	0.439669	0.782408
79767	ELMO3	mRNA	0.0897736	0.858619	0.95319	0.522533	0.219738	0.554096
91734	IDI2	mRNA	0.268056	0.291642	0.661573	0.416299	0.11597	0.374269
53916	RAB4B	mRNA	-0.0890073	0.459548	0.807408	-0.247268	0.0356192	0.165027
79842	ZBTB3	mRNA	-0.252553	0.387075	0.751362	0.0397258	0.881912	0.961687
3773	KCNJ16	mRNA	-0.71481	0.8397	0.944372	-0.682526	0.762854	0.94692
10325	RRAGB	mRNA	-0.275067	0.0193622	0.12205	-0.268823	0.0262792	0.132111
84930	MASTL	mRNA	0.280184	0.000214512	0.00383508	0.158151	0.00375022	0.0293449
4998	ORC1	mRNA	0.546707	1.2909e-08	9.27909e-07	0.390506	2.86937e-06	6.5442e-05
57415	C3orf14	mRNA	-0.00352621	0.975274	0.999987	-0.118495	0.183103	0.498504
284434	NWD1	mRNA	-0.70794	0.793571	0.944372	-0.682125	0.846937	0.94692
390940	PINLYP	mRNA	0.362005	0.0541873	0.247061	-0.0250087	0.884541	0.963322
3069	HDLBP	mRNA	0.00505277	0.893686	0.97023	-0.000684499	0.978827	0.995231
2042	EPHA3	mRNA	0.00653125	0.998259	0.999987	-0.00790219	0.983755	0.995231
80127	BBOF1	mRNA	-0.0463073	0.718158	0.944372	-0.221455	0.0294949	0.143744
57453	DSCAML1	mRNA	-1.30646	0.544491	0.866719
23036	ZNF292	mRNA	-0.210335	0.0424826	0.210928	-0.144243	0.0263566	0.132385
9650	MTFR1	mRNA	0.305006	0.000829196	0.0113472	0.107264	0.100266	0.340539
5698	PSMB9	mRNA	-0.477951	0.00986301	0.0752817	-0.232542	0.066386	0.25747
100170229	SRRM5	mRNA	0.20093	0.693028	0.935191	-0.27665	0.577202	0.87962
57474	ZNF490	mRNA	-0.167735	0.440422	0.79126	-0.289178	0.125974	0.39584
55706	NDC1	mRNA	0.154347	0.0431748	0.213334	0.125403	0.0184885	0.102134
1523	CUX1	mRNA	-0.0754389	0.129312	0.425766	0.0236111	0.562493	0.872788
80179	MYO19	mRNA	0.190122	0.00470122	0.0436788	0.347718	3.61792e-13	3.53235e-11
8437	RASAL1	mRNA	1.4481	0.628346	0.907106	-1.40397	0.602037	0.888374
29087	THYN1	mRNA	-0.139156	0.167096	0.492518	-0.041998	0.639686	0.907001
90627	STARD13	mRNA	0.0735906	0.311039	0.68039	-0.0153871	0.793149	0.94692
87	ACTN1	mRNA	0.0749913	0.362465	0.72898	0.172462	5.10098e-08	1.8166e-06
64172	OSGEPL1	mRNA	0.241873	0.040333	0.203377	0.110844	0.341757	0.703652
8842	PROM1	mRNA	1.45034	0.627096	0.907106
158401	C9orf84	mRNA	-0.167179	0.79694	0.944372	-0.397296	0.510965	0.839246
54103	GSAP	mRNA	0.174801	0.134365	0.435345	0.269611	0.155318	0.449355
7253	TSHR	mRNA	0.00869163	0.996112	0.999987	-2.98674	0.0738466	0.277159
419	ART3	mRNA	0.913176	0.276219	0.64363	-0.341279	0.607169	0.889908
133121	ENPP6	mRNA	-0.548858	0.158832	0.479156	-1.54734	0.0657562	0.255884
51481	VCX3A	mRNA	-0.71481	0.8397	0.944372	-0.682125	0.846937	0.94692
257364	SNX33	mRNA	-0.216741	0.0344884	0.182327	-0.234432	5.40866e-05	0.000859991
340529	PABPC1L2A	mRNA	0.00653127	0.998258	0.999987
145226	RDH12	mRNA				1.00949	0.586797	0.882889
64417	TMEM267	mRNA	-0.000224977	0.998435	0.999987	-0.231006	0.0164198	0.0931635
206358	SLC36A1	mRNA	-0.103293	0.431068	0.785907	-0.0433341	0.449184	0.789639
767558	LUZP6	mRNA	0.138733	0.084131	0.326777	-0.0331108	0.382837	0.736186
7699	ZNF140	mRNA	0.293317	0.0050865	0.046419	-0.0698742	0.505632	0.835541
55069	TMEM248	mRNA	-0.0198341	0.727663	0.944372	0.00542519	0.897574	0.970105
83876	MRO	mRNA	0.00615034	0.994283	0.999987	-0.587576	0.414757	0.760745
7643	ZNF90	mRNA	0.438415	0.00147789	0.0180133	0.199373	0.176433	0.486396
64421	DCLRE1C	mRNA	-0.0109438	0.92354	0.986088	-0.0493841	0.548821	0.863732
23639	LRRC6	mRNA	-0.0851107	0.725882	0.944372	-0.221983	0.196089	0.518577
3037	HAS2	mRNA	0.390012	0.286706	0.655912	0.673178	4.64364e-08	1.67084e-06
55722	CEP72	mRNA	0.137636	0.39567	0.757678	0.205719	0.160813	0.458911
8801	SUCLG2	mRNA	0.164562	0.00782027	0.0637111	-0.0653265	0.170038	0.476205
25836	NIPBL	mRNA	-0.0535826	0.653522	0.919132	-0.0967105	0.0747926	0.279545
91966	CXorf40A	mRNA	-0.0159701	0.88324	0.96561	-0.140207	0.191313	0.511983
399947	C11orf87	mRNA	-0.31838	0.0535387	0.245257	-0.173025	0.365928	0.724463
9053	MAP7	mRNA	-0.381226	0.374028	0.738444	0.278986	0.627451	0.900303
26751	SH3YL1	mRNA	-0.06558	0.496381	0.836157	-0.247403	0.00814046	0.0544671
221078	NSUN6	mRNA	0.103205	0.420701	0.777532	0.0865228	0.464406	0.803599
8646	CHRD	mRNA	-0.240579	0.214274	0.564123	0.00612648	0.964376	0.995231
124801	LSM12	mRNA	0.154833	0.0191532	0.121093	0.169092	0.000319525	0.00387835
143884	CWF19L2	mRNA	0.0273814	0.850033	0.949054	-0.192374	0.060207	0.240482
171017	ZNF384	mRNA	0.0264556	0.680309	0.929939	0.0602173	0.272522	0.623753
2137	EXTL3	mRNA	-0.0228112	0.742553	0.944372	0.0881686	0.149635	0.439273
2983	GUCY1B1	mRNA	-0.265589	0.372621	0.738017	-0.522733	0.0660756	0.25661
10411	RAPGEF3	mRNA	-0.245454	0.0743894	0.301126	-0.241446	0.106956	0.355283
120114	FAT3	mRNA	0.321728	0.250998	0.612863	0.311332	1.16885e-05	0.000223225
6207	RPS13	mRNA	0.13733	0.0298935	0.165786	-0.0071344	0.849238	0.948081
57446	NDRG3	mRNA	-0.151844	0.0543846	0.247454	-0.0948044	0.146128	0.433002
5798	PTPRN	mRNA	1.07905	0.0129115	0.0914068	0.325998	0.313322	0.674121
121006	FAM186A	mRNA	-0.752075	0.2571	0.62035	0.519716	0.661499	0.921205
28988	DBNL	mRNA	-0.0424414	0.43573	0.789209	0.0435351	0.271321	0.621824
9015	TAF1A	mRNA	0.0525197	0.73038	0.944372	0.0979976	0.498512	0.831603
140738	TMEM37	mRNA	0.00751429	0.989165	0.999987	-0.547515	0.554738	0.867211
84939	MUM1	mRNA	0.0284005	0.692254	0.934869	0.0320406	0.582791	0.880908
147710	IGSF23	mRNA	-1.21537	0.186173	0.522272	-1.67175	0.381294	0.73538
93273	LEMD1	mRNA	0.727862	0.836814	0.944372
6635	SNRPE	mRNA	0.202514	0.0251948	0.146839	0.0649172	0.332316	0.69527
29979	UBQLN1	mRNA	0.103626	0.146769	0.45984	0.0545727	0.124755	0.393274
23420	NOMO1	mRNA	0.0153315	0.766488	0.944372	0.017935	0.583646	0.881111
2491	CENPI	mRNA	0.127109	0.316046	0.686017	0.13006	0.0607946	0.24205
953	ENTPD1	mRNA	0.136489	0.122157	0.412153	0.0647383	0.367158	0.724966
200316	APOBEC3F	mRNA	-0.473458	0.012144	0.0874355	-0.440926	0.0165943	0.0937902
121512	FGD4	mRNA	-0.402633	0.000226688	0.00400765	-0.217267	0.016028	0.0916345
92565	FANK1	mRNA	-0.239177	0.414505	0.77318	-0.249533	0.179586	0.49267
81607	NECTIN4	mRNA	-0.523136	0.577082	0.887784	-0.263141	0.514135	0.840666
112268298	112268298	mRNA	0.00679368	0.997577	0.999987	0.760548	0.829596	0.94692
200942	KLHDC8B	mRNA	-0.147492	0.288274	0.657799	-0.0338949	0.696178	0.938697
10500	SEMA6C	mRNA	-0.0957859	0.583917	0.891857	-0.251068	0.141959	0.426398
152815	THAP6	mRNA	0.0460446	0.663178	0.92286	0.0226108	0.811388	0.94692
80227	PAAF1	mRNA	0.0345007	0.750124	0.944372	-0.0327992	0.698856	0.939759
54795	TRPM4	mRNA	-0.283539	0.00810479	0.0652079	-0.113081	0.0943335	0.327038
286204	CRB2	mRNA	1.3078	0.544488	0.866719	-2.26565	0.173516	0.4824
203238	CCDC171	mRNA	-0.0241821	0.881055	0.964308	-0.263336	0.130797	0.404396
144535	CFAP54	mRNA	0.336946	0.265882	0.630571	-0.271231	0.397171	0.747327
389524	GTF2IRD2B	mRNA	-0.144053	0.206212	0.552778	-0.215311	0.0395754	0.178274
3512	JCHAIN	mRNA	-0.282129	0.0779085	0.310409	0.482859	0.156066	0.450769
286	ANK1	mRNA	0.511792	0.00458065	0.042832	0.00350906	0.982001	0.995231
27346	TMEM97	mRNA	0.195575	0.024194	0.142666	0.113401	0.0884523	0.31377
23471	TRAM1	mRNA	0.0543855	0.312451	0.682	-0.101637	0.00543096	0.0398247
60385	TSKS	mRNA	-0.329449	0.615947	0.907106	0.00869493	0.976629	0.995231
38	ACAT1	mRNA	-0.213333	0.00317053	0.0323479	-0.0490806	0.337421	0.7001
10938	EHD1	mRNA	-0.277503	0.000611216	0.00894259	0.0359896	0.459849	0.799571
7678	ZNF124	mRNA	-0.0502777	0.829554	0.944372	0.198371	0.319815	0.681136
729359	PLIN4	mRNA	-0.0134893	0.972934	0.999987	-0.365494	0.395753	0.746449
284293	HMSD	mRNA	0.727862	0.836814	0.944372	1.02057	0.460414	0.799937
105378479	LOC105378479	lncRNA	0.490745	0.696126	0.936261	0.0360748	0.978882	0.995231
89953	KLC4	mRNA	-0.00905992	0.943865	0.994965	-0.158188	0.171928	0.479605
130733	TMEM178A	mRNA	-0.208266	0.374935	0.739163	-0.825824	0.0384911	0.174748
347735	SERINC2	mRNA	-0.207009	0.189239	0.527015	-0.0334435	0.751589	0.94692
57546	PDP2	mRNA	-0.0183641	0.878922	0.96306	0.0787671	0.510407	0.839201
404550	C16orf74	mRNA	-0.161692	0.666735	0.925597	-0.239424	0.38554	0.739
79595	SAP130	mRNA	0.0569711	0.398062	0.759553	0.12228	0.0436255	0.19199
80205	CHD9	mRNA	0.0386651	0.788353	0.944372	0.0616224	0.219008	0.553252
2135	EXTL2	mRNA	0.140035	0.131783	0.430512	0.0025238	0.96825	0.995231
343450	KCNT2	mRNA	-0.860917	0.00900394	0.0703992	-0.790798	0.00258431	0.0216735
5331	PLCB3	mRNA	-0.0873956	0.199702	0.542625	0.101898	0.040496	0.181387
256987	SERINC5	mRNA	0.359644	3.79901e-05	0.000933296	0.0941425	0.095919	0.330881
5356	PLRG1	mRNA	0.0555764	0.397834	0.759393	-0.0331648	0.502965	0.834147
80279	CDK5RAP3	mRNA	0.0488664	0.573247	0.884845	0.0434825	0.343116	0.705003
84661	DPY30	mRNA	0.0636295	0.494739	0.835116	0.0143768	0.862573	0.952948
9651	PLCH2	mRNA	-0.303284	0.366866	0.734195	-0.150521	0.218323	0.552211
27042	UTP25	mRNA	0.25911	0.000391215	0.00620086	-0.0170864	0.73497	0.94692
2583	B4GALNT1	mRNA	-0.0736188	0.712879	0.944372	-0.0872811	0.718522	0.94692
3297	HSF1	mRNA	-0.0327787	0.697246	0.93647	0.0974699	0.0671306	0.259605
7629	ZNF76	mRNA	-0.0437148	0.640855	0.910511	-0.0450994	0.547696	0.862957
490	ATP2B1	mRNA	-0.180352	0.0576882	0.256986	0.117132	0.00534185	0.0392708
349136	WDR86	mRNA	-1.48181	0.146587	0.459533	-0.274239	0.847205	0.94692
11151	CORO1A	mRNA	0.0652043	0.866289	0.957572	0.546668	0.0388798	0.176007
57554	LRRC7	mRNA	-0.398022	0.803716	0.944372	-0.465203	0.657884	0.918195
55540	IL17RB	mRNA	-0.618828	0.000377399	0.00603113	0.397173	0.227231	0.564133
7066	THPO	mRNA	-0.117508	0.892975	0.97006	-0.767807	0.129481	0.401947
2314	FLII	mRNA	-0.0950555	0.0412927	0.206902	0.0343331	0.285927	0.639857
1759	DNM1	mRNA	-0.0732699	0.307519	0.677134	0.0608948	0.422924	0.768582
28513	CDH19	mRNA	1.49144	0.000131599	0.00256831	1.22054	0.290819	0.645869
387264	KRTAP5-1	mRNA	-0.71481	0.8397	0.944372	-0.682125	0.846937	0.94692
9021	SOCS3	mRNA	0.0671085	0.801494	0.944372	0.378932	3.361e-14	3.97353e-12
27112	FAM155B	mRNA				-0.682125	0.846937	0.94692
1003	CDH5	mRNA	1.45321	0.680843	0.929939	-0.594321	0.273177	0.624831
4741	NEFM	mRNA	1.78394	0.0303398	0.167758	1.02485	0.00238515	0.020277
51738	GHRL	mRNA	0.714454	0.178178	0.508619	0.359658	0.393753	0.744743
2005	ELK4	mRNA	0.0409019	0.602375	0.901833	-0.127431	0.042555	0.18828
27087	B3GAT1	mRNA	0.727862	0.836814	0.944372
3396	MRPL58	mRNA	0.164925	0.142411	0.451203	0.208282	0.0095905	0.0616167
107986677	LOC107986677	mRNA	0.916634	0.14844	0.463165	0.411836	0.624137	0.899263
9469	CHST3	mRNA	-0.00842109	0.931293	0.989296	0.192302	6.96167e-07	1.86134e-05
150962	PUS10	mRNA	-0.060558	0.691329	0.934356	-0.104	0.519038	0.843752
4615	MYD88	mRNA	-0.0685086	0.481513	0.824682	0.0363738	0.570345	0.877682
9446	GSTO1	mRNA	0.318114	1.39757e-05	0.000408217	0.0609873	0.16074	0.458911
79886	CAAP1	mRNA	0.239072	0.0219694	0.133801	-0.114713	0.2086	0.537652
9515	STXBP5L	mRNA	0.0623928	0.850734	0.949054	-0.160929	0.681558	0.931915
54165	DCUN1D1	mRNA	0.145844	0.084248	0.327086	-0.0538951	0.428696	0.773015
192669	AGO3	mRNA	0.130314	0.312704	0.682	-0.0320192	0.768718	0.94692
2202	EFEMP1	mRNA	-0.251964	0.00304772	0.0313513	-0.244752	1.44233e-10	8.92039e-09
57082	KNL1	mRNA	0.0102709	0.948423	0.997237	-0.0146685	0.767697	0.94692
80755	AARSD1	mRNA	0.21861	0.0239165	0.14161	0.114286	0.153354	0.445799
150763	GPAT2	mRNA	-0.0986899	0.5705	0.882555	-0.39481	0.800384	0.94692
64342	HS1BP3	mRNA	-0.207892	0.0474502	0.22701	-0.25	0.0140788	0.0825572
10548	TM9SF1	mRNA	-0.0457037	0.606118	0.903287	0.0398309	0.401284	0.749561
23774	BRD1	mRNA	-0.128574	0.0658013	0.279104	0.0722432	0.237931	0.578807
116064	LRRC58	mRNA	0.081235	0.397922	0.759451	0.0790946	0.0934307	0.325394
56676	ASCL3	mRNA	-2.76087	0.163651	0.487211
102723996	LOC102723996	mRNA	-0.0560235	0.939241	0.993143	1.16431	0.404397	0.752383
147011	PROCA1	mRNA	0.122673	0.714519	0.944372	0.071853	0.823704	0.94692
55799	CACNA2D3	mRNA	-0.0643786	0.608562	0.904135	-0.530238	0.031009	0.14924
29994	BAZ2B	mRNA	-0.0280501	0.815828	0.944372	-0.200616	0.0294655	0.143649
23787	MTCH1	mRNA	0.0268762	0.670528	0.928363	-0.0306261	0.361144	0.720391
29094	LGALSL	mRNA	-0.348209	0.0264185	0.151544	-0.087462	0.625399	0.899263
11078	TRIOBP	mRNA	-0.221533	0.00466511	0.0434589	-0.0539091	0.217092	0.550867
79991	STN1	mRNA	0.0262631	0.774688	0.944372	-0.0124765	0.901614	0.972152
64419	MTMR14	mRNA	-0.104398	0.269717	0.634379	-0.196731	0.0101323	0.0641256
102724159	LOC102724159	mRNA	0.204933	0.0117984	0.0857245	0.410952	8.24325e-06	0.000163352
10842	PPP1R17	mRNA	0.00653129	0.998255	0.999987	0.785768	0.738447	0.94692
158135	TTLL11	mRNA	-0.114769	0.333056	0.703444	-0.078521	0.524488	0.847681
161	AP2A2	mRNA	-0.157417	0.0267158	0.152928	0.00448518	0.915159	0.980236
5669	PSG1	mRNA	0.135945	0.817792	0.944372	0.00325891	0.991799	0.99592
728927	ZNF736	mRNA	0.188854	0.0561752	0.252694	-0.0981407	0.345264	0.707101
27085	MTBP	mRNA	0.251602	0.0434046	0.214106	0.0763717	0.52719	0.849832
9890	PLPPR4	mRNA	-0.886308	0.0202875	0.126558	-0.748915	3.62509e-08	1.34905e-06
950	SCARB2	mRNA	-0.0435747	0.305925	0.676851	-0.146993	7.91113e-07	2.08947e-05
51805	COQ3	mRNA	0.181827	0.323005	0.693064	0.0330302	0.801443	0.94692
11034	DSTN	mRNA	-0.0561765	0.320648	0.690939	-0.143337	7.94203e-05	0.00119192
144233	BCDIN3D	mRNA	-0.0687729	0.670704	0.928363	-0.0257009	0.862225	0.952735
51371	POMP	mRNA	0.227229	7.41602e-05	0.00162733	0.0722527	0.121029	0.38502
8193	DPF1	mRNA	0.255676	0.395303	0.757517	0.121684	0.691226	0.936466
51024	FIS1	mRNA	0.0469364	0.534432	0.862907	-0.050061	0.309513	0.668933
25844	YIPF3	mRNA	0.0169224	0.77252	0.944372	-0.131017	0.00210704	0.0184011
29843	SENP1	mRNA	0.195404	0.0242584	0.142892	0.0648342	0.374702	0.730049
5310	PKD1	mRNA	-0.277158	0.000380223	0.00607071	-0.0563102	0.195712	0.518329
56981	PRDM11	mRNA	-0.200767	0.287071	0.656238	-0.152021	0.474734	0.811189
55138	FAM90A1	mRNA	-0.125802	0.746273	0.944372	-0.717094	0.149724	0.439388
79144	PPDPF	mRNA	-0.0445196	0.6517	0.918299	-0.0548637	0.275598	0.627981
25893	TRIM58	mRNA	0.0903188	0.76019	0.944372	-0.135522	0.757376	0.94692
10758	TRAF3IP2	mRNA	-0.0985545	0.357446	0.72432	0.0257453	0.701437	0.94097
51088	KLHL5	mRNA	-0.0805785	0.307098	0.677134	-0.10601	0.0400074	0.17972
54850	FBXL12	mRNA	-0.207656	0.0202189	0.126175	-0.0222254	0.772307	0.94692
253827	MSRB3	mRNA	-0.0607349	0.389982	0.75338	-0.0191106	0.620963	0.897446
944	TNFSF8	mRNA	0.727025	0.787324	0.944372	-0.682125	0.846937	0.94692
23158	TBC1D9	mRNA	0.190257	0.066788	0.281689	0.204934	0.000369332	0.00437235
6760	SS18	mRNA	0.10318	0.204379	0.550145	-0.019065	0.635328	0.904203
116444	GRIN3B	mRNA	-0.868671	0.361443	0.728265	0.974054	0.172326	0.480306
5279	PIGC	mRNA	0.0827562	0.43125	0.78596	0.0154864	0.865393	0.95421
90933	TRIM41	mRNA	-0.0267272	0.747955	0.944372	0.0340783	0.590314	0.884446
9709	HERPUD1	mRNA	-0.212327	0.000189843	0.00347587	-0.198334	5.37571e-07	1.48765e-05
5467	PPARD	mRNA	0.16024	0.0320559	0.173942	0.0267372	0.561733	0.872775
100130539	C10orf142	lncRNA	2.0356	0.522368	0.854496
57698	SHTN1	mRNA	-0.332328	0.00767516	0.0628514	-0.186927	0.208612	0.537652
5549	PRELP	mRNA	-0.183458	0.00111487	0.0143821	-0.0382604	0.40393	0.752112
118424	UBE2J2	mRNA	0.0300367	0.695089	0.935948	0.160463	0.00344701	0.0274167
90121	TSR2	mRNA	0.0564657	0.422596	0.778704	0.142826	0.0504139	0.212502
203054	ADCK5	mRNA	-0.0638992	0.652479	0.91873	0.153032	0.227725	0.56457
3423	IDS	mRNA	-0.0434288	0.480654	0.824155	-0.172993	1.01931e-06	2.59746e-05
79739	TTLL7	mRNA	-0.110554	0.400303	0.761251	-0.0934043	0.326335	0.688441
54876	DCAF16	mRNA	-0.0239419	0.766367	0.944372	0.0753361	0.265639	0.615128
51555	PEX5L	mRNA	-0.0066897	0.969082	0.999987	-0.189999	0.634329	0.903755
541468	LURAP1	mRNA	-0.243948	0.300181	0.671208	-0.327056	0.179191	0.492046
6227	RPS21	mRNA	0.0914575	0.291254	0.66106	0.0385362	0.440729	0.783116
1136	CHRNA3	mRNA	0.421519	0.62968	0.907106	0.381619	0.65178	0.914597
94027	CGB7	mRNA	0.837742	0.00128794	0.0160574	0.583203	0.0230675	0.119336
30968	STOML2	mRNA	0.205415	0.000476271	0.00729738	0.140767	0.00222471	0.0191497
5140	PDE3B	mRNA	-0.178199	0.444272	0.793868	0.0746743	0.782261	0.94692
124454	EARS2	mRNA	0.155327	0.0604644	0.264165	0.193506	0.00506864	0.0377023
84321	THOC3	mRNA	0.0456712	0.555821	0.871089	0.0964369	0.0482784	0.20607
5627	PROS1	mRNA	-0.204062	0.00266266	0.02829	-0.150612	0.00363561	0.0286286
10960	LMAN2	mRNA	0.00450608	0.952919	0.999523	0.00790769	0.826175	0.94692
145581	LRFN5	mRNA	1.91684	0.0172475	0.112832	0.203522	0.220753	0.555402
94005	PIGS	mRNA	-0.0792518	0.402387	0.762638	0.043516	0.45786	0.79731
624	BDKRB2	mRNA	-0.18499	0.026721	0.152928	-0.130366	0.064849	0.25309
57678	GPAM	mRNA	0.440106	0.00236389	0.025758	0.278912	1.38233e-05	0.000258041
100287178	USP17L11	mRNA				0.760548	0.829596	0.94692
146712	B3GNTL1	mRNA	-0.115475	0.535579	0.863801	0.192547	0.275758	0.628092
94059	LENG9	mRNA	0.103657	0.616286	0.907106	-0.171681	0.321325	0.683078
6248	RSC1A1	mRNA	-0.0762309	0.632859	0.907106	0.244245	0.0823665	0.299466
1677	DFFB	mRNA	0.117899	0.536156	0.863913	0.108092	0.539393	0.856865
126669	SHE	mRNA	0.16734	0.538228	0.864907	-0.671471	0.0131456	0.0785374
4249	MGAT5	mRNA	0.111932	0.298708	0.669343	0.324672	9.28603e-07	2.39439e-05
54531	MIER2	mRNA	0.144279	0.0796746	0.315002	0.2287	0.002156	0.0187815
55676	SLC30A6	mRNA	0.224375	0.0033105	0.0334246	0.031222	0.571627	0.877822
55224	ETNK2	mRNA	0.108503	0.896623	0.971741	-0.585557	0.0426594	0.188646
79611	ACSS3	mRNA	-0.416613	0.00306151	0.0314561	-0.47951	3.88021e-09	1.81763e-07
5134	PDCD2	mRNA	0.121412	0.0755856	0.304627	0.262364	1.47224e-06	3.63956e-05
54894	RNF43	mRNA	-0.476292	0.554389	0.870872	-1.32185	0.128527	0.400093
1520	CTSS	mRNA	-0.088965	0.276581	0.644053	-0.249617	0.107097	0.355283
23682	RAB38	mRNA	0.232924	0.53144	0.860904	-0.244966	0.731732	0.94692
5511	PPP1R8	mRNA	0.154093	0.0446236	0.218208	0.143876	0.00929651	0.0601057
8826	IQGAP1	mRNA	-0.164321	0.092071	0.346661	-0.0793985	0.00871826	0.0572401
128710	SLX4IP	mRNA	-0.112506	0.386243	0.750696	-0.0211814	0.861133	0.952352
10914	PAPOLA	mRNA	0.137619	0.0672233	0.282833	0.0880884	0.0205719	0.110691
79031	PDCL3	mRNA	0.157355	0.147427	0.460893	0.153181	0.0727412	0.273867
401505	TOMM5	mRNA	0.258652	0.000208548	0.00373611	0.181579	0.00023797	0.00303648
7289	TULP3	mRNA	0.0664092	0.298969	0.669671	-0.0679933	0.157158	0.452569
79789	CLMN	mRNA	-0.578574	0.250877	0.612792	-0.387287	0.409774	0.757732
3133	HLA-E	mRNA	-0.238055	0.0180049	0.116006	-0.124502	0.000261216	0.00330158
2797	GNRH2	mRNA	0.0104623	0.990851	0.999987	0.153702	0.87522	0.958327
80344	DCAF11	mRNA	-0.0429903	0.542723	0.866719	-0.175877	0.00218524	0.0189413
29095	ORMDL2	mRNA	0.241034	0.0283436	0.159754	0.101172	0.198004	0.52138
5069	PAPPA	mRNA	-0.0190391	0.805754	0.944372	-0.290218	3.17938e-10	1.84182e-08
25804	LSM4	mRNA	0.00331803	0.965305	0.999987	0.044583	0.354442	0.7146
861	RUNX1	mRNA	-0.0637694	0.267162	0.631636	0.225151	1.32763e-06	3.30558e-05
84934	RITA1	mRNA	0.0469325	0.662033	0.92249	0.101334	0.227289	0.564133
255061	TAC4	mRNA				-0.682125	0.846937	0.94692
346288	2020-09-14	mRNA	0.00707628	0.986974	0.999987	0.0375747	0.9478	0.995231
389792	IER5L	mRNA	-0.0017511	0.988242	0.999987	0.0545666	0.427918	0.772603
10669	CGREF1	mRNA	-0.0550135	0.757556	0.944372	0.109292	0.459595	0.799211
347733	TUBB2B	mRNA	0.0296091	0.90827	0.976654	0.296685	0.145731	0.43234
81839	VANGL1	mRNA	-0.123513	0.154756	0.472167	-0.00920674	0.869653	0.956202
5886	RAD23A	mRNA	0.0659237	0.387239	0.751362	0.0814647	0.0420197	0.186246
84517	ACTRT3	mRNA	-0.13527	0.517883	0.851634	0.0192873	0.919731	0.982099
23479	ISCU	mRNA	-0.140608	0.0560766	0.252316	-0.202687	1.83314e-05	0.00033151
92806	CENPBD1	mRNA	0.0374359	0.756206	0.944372	-0.120043	0.347131	0.70824
161497	STRC	mRNA	0.494693	0.486604	0.828742	-0.979723	0.51005	0.838932
389816	LRRC26	mRNA	1.4467	0.628997	0.907106	-0.539061	0.779545	0.94692
6618	SNAPC2	mRNA	0.00873445	0.934682	0.990902	0.178495	0.00820574	0.0546598
83443	SF3B5	mRNA	0.0830885	0.487084	0.82915	0.123361	0.0133585	0.079446
4589	MUC7	mRNA	0.727862	0.836814	0.944372
5367	PMCH	mRNA	0.174925	0.662832	0.922746	-0.500798	0.444371	0.786192
80144	FRAS1	mRNA	-0.409558	0.581693	0.890659	-0.361864	0.0511047	0.214743
137209	ZNF572	mRNA	-0.0347159	0.926955	0.9873	-0.2509	0.37538	0.730411
221302	ZUP1	mRNA	0.161173	0.264028	0.628908	0.155359	0.309919	0.669424
1636	ACE	mRNA	-0.414343	0.0436096	0.214887	-0.127986	0.0734748	0.276031
84188	FAR1	mRNA	0.070018	0.50091	0.838679	-0.0390786	0.407679	0.755417
1845	DUSP3	mRNA	0.108506	0.251615	0.612989	0.232514	0.00013334	0.00185237
56061	UBFD1	mRNA	0.018862	0.749169	0.944372	-0.000611335	0.989886	0.995231
90864	SPSB3	mRNA	-0.115226	0.259666	0.623621	-0.192394	0.025438	0.128851
79629	OCEL1	mRNA	-0.214144	0.250761	0.612766	-0.235191	0.158921	0.455759
392617	ELFN1	mRNA	-0.692134	6.73107e-05	0.00150347	-0.402006	0.000481297	0.00542992
54664	TMEM106B	mRNA	0.0216289	0.762672	0.944372	-0.175182	0.00159581	0.0147598
7290	HIRA	mRNA	0.00469788	0.951504	0.998433	0.11405	0.0632532	0.2491
5740	PTGIS	mRNA	-0.703452	3.0619e-07	1.50654e-05	-0.426861	2.45464e-25	1.2927e-22
10134	BCAP31	mRNA	0.137583	0.0327826	0.176406	-0.080008	0.0500589	0.211569
65998	C11orf95	mRNA	-0.0003591	0.996445	0.999987	-0.0154577	0.838934	0.94692
196264	MPZL3	mRNA	0.400558	0.0773999	0.309228	0.15806	0.791952	0.94692
83693	HSDL1	mRNA	0.112945	0.240388	0.600438	0.0549067	0.56712	0.875775
83538	TTC25	mRNA	-0.127874	0.772286	0.944372	-0.490521	0.263906	0.613194
644524	NKX2-4	mRNA	-0.71481	0.8397	0.944372
2295	FOXF2	mRNA	-0.0573507	0.633587	0.90732	-0.12875	0.389111	0.741242
5360	PLTP	mRNA	-0.0703354	0.576449	0.887357	-0.0983978	0.0292853	0.142938
7067	THRA	mRNA	-0.258306	0.00984644	0.0752352	-0.0451027	0.49967	0.832399
6303	SAT1	mRNA	0.249611	0.000284593	0.00484086	0.093447	0.0576747	0.233317
1653	DDX1	mRNA	0.133089	0.0216856	0.132673	0.0630869	0.19389	0.51531
84667	HES7	mRNA	0.422714	0.619217	0.907106	0.0491067	0.969046	0.995231
84769	MPV17L2	mRNA	0.342892	0.000200309	0.0036182	0.13639	0.103404	0.347323
9341	VAMP3	mRNA	0.0754417	0.0830462	0.323643	-0.0191336	0.582151	0.880908
283991	UBALD2	mRNA	-0.0116256	0.900228	0.973037	0.0454932	0.518856	0.843676
7185	TRAF1	mRNA	-0.412689	0.000832374	0.0113675	-0.268029	0.00812404	0.0544495
64425	POLR1E	mRNA	0.222597	0.0156301	0.104883	0.382514	1.35056e-08	5.62865e-07
64121	RRAGC	mRNA	-0.19203	0.00986976	0.0752817	-0.264692	3.91886e-06	8.52388e-05
6133	RPL9	mRNA	0.166833	0.00151669	0.0183729	-0.0183786	0.596325	0.887213
153733	CCDC112	mRNA	-0.336831	0.0491464	0.23264	0.0035579	0.977341	0.995231
3607	FOXK2	mRNA	0.0137202	0.817224	0.944372	0.116392	0.0411451	0.183443
23460	ABCA6	mRNA	0.0159115	0.951884	0.998712	-0.619356	0.00031684	0.00385599
653505	PPIAL4A	mRNA	0.727862	0.836814	0.944372
29106	SCG3	mRNA	1.4481	0.628346	0.907106	0.0392187	0.988337	0.995231
4886	NPY1R	mRNA	-0.994532	0.556454	0.871633	-2.40399	0.225842	0.562871
1060	CENPC	mRNA	-0.0405589	0.742352	0.944372	-0.0822559	0.388149	0.740528
728116	ZBTB8B	mRNA	0.727862	0.836814	0.944372	0.759288	0.750353	0.94692
590	BCHE	mRNA	0.727862	0.836814	0.944372	-0.188683	0.867046	0.955025
6334	SCN8A	mRNA	-0.264112	0.00367514	0.0362676	-0.279138	6.41344e-07	1.73285e-05
51296	SLC15A3	mRNA	-0.47733	0.12068	0.408907	-0.175489	0.246389	0.590214
8341	HIST1H2BN	mRNA	-0.450868	0.618959	0.907106	0.932794	0.412044	0.759291
55854	ZC3H15	mRNA	0.103867	0.154552	0.472167	0.11803	0.0259738	0.13081
121457	IKBIP	mRNA	0.17428	0.00296281	0.0306948	0.0617745	0.117263	0.377041
3624	INHBA	mRNA	2.02921	1.73688e-15	4.15591e-13	0.460431	6.7848e-14	7.70674e-12
92840	REEP6	mRNA	-0.152479	0.654751	0.919611	-0.170935	0.574542	0.878448
157777	MCMDC2	mRNA	-0.133305	0.607534	0.903977	-0.233203	0.370637	0.727654
10916	MAGED2	mRNA	0.0434747	0.321735	0.691916	-0.0697267	0.051711	0.216603
1124	CHN2	mRNA	1.00587	0.38693	0.751279	-0.863216	0.00192079	0.0171803
29079	MED4	mRNA	0.0613837	0.431056	0.785907	-0.071848	0.26432	0.613628
83733	SLC25A18	mRNA	0.442295	0.26749	0.632068	0.407957	0.285204	0.639062
7307	U2AF1	mRNA	0.0797898	0.217629	0.569664	0.209051	0.00767634	0.0522346
114826	SMYD4	mRNA	0.189245	0.0956335	0.354882	-0.0116853	0.910927	0.977705
149281	METTL11B	mRNA	1.45034	0.627096	0.907106	-0.682125	0.846937	0.94692
286826	LIN9	mRNA	0.41031	0.00100806	0.0132889	0.0974809	0.314088	0.674906
107986531	LOC107986531	mRNA	-0.71481	0.8397	0.944372	0.0392186	0.988414	0.995231
11194	ABCB8	mRNA	-0.0301069	0.709828	0.943377	0.0533715	0.330516	0.693305
8645	KCNK5	mRNA	-0.65823	0.0665851	0.281285	0.334174	0.529797	0.852016
1314	COPA	mRNA	0.0163225	0.766831	0.944372	-0.00831943	0.795473	0.94692
7375	USP4	mRNA	-0.0717875	0.226549	0.583218	-0.0576956	0.289393	0.643964
101927572	LOC101927572	mRNA	0.00503805	0.995345	0.999987	0.703291	0.342535	0.704476
152518	NFXL1	mRNA	0.0853114	0.455968	0.804338	0.164664	0.209461	0.538414
283777	FAM169B	mRNA	-1.43299	0.632422	0.907106	-0.682125	0.846937	0.94692
6607	SMN2	mRNA	0.217616	0.00758564	0.0623815	0.216027	0.0331836	0.156934
220441	RNF152	mRNA	0.873151	3.72565e-05	0.000921754	0.760967	0.00172725	0.0157409
51365	PLA1A	mRNA	0.588371	0.544056	0.866719	-0.214423	0.804368	0.94692
5101	PCDH9	mRNA	0.19096	0.341552	0.711403	0.670591	2.06367e-40	3.98495e-37
89944	GLB1L2	mRNA	0.307951	0.66212	0.92249	-0.202418	0.807006	0.94692
1633	DCK	mRNA	0.226298	0.00568084	0.050268	0.0638906	0.298668	0.656272
1384	CRAT	mRNA	-0.238593	0.00742838	0.0614294	-0.115908	0.0164873	0.0934242
4610	MYCL	mRNA	-0.361357	0.639379	0.910258	-0.414996	0.5023	0.833899
4744	NEFH	mRNA	0.150053	0.451719	0.801042	0.105818	0.496912	0.83067
110599588	ASDURF	mRNA	0.495374	0.111859	0.390495	0.253715	0.278075	0.630402
29107	NXT1	mRNA	0.200835	0.0870998	0.332904	0.30001	0.00144532	0.01357
93649	MYOCD	mRNA	0.22573	0.133104	0.433351	0.162621	0.576634	0.879199
254263	CNIH2	mRNA	-0.25634	0.641949	0.911175	-0.196467	0.444061	0.78612
84279	PRADC1	mRNA	0.0689135	0.509447	0.844696	0.151841	0.0299621	0.145186
140460	ASB7	mRNA	-0.0531449	0.59815	0.900054	-0.0482328	0.623109	0.898351
4081	MAB21L1	mRNA	0.412096	0.0203083	0.126642	0.234187	0.0846003	0.304277
6125	RPL5	mRNA	0.10442	0.0108151	0.0804886	0.0145676	0.635455	0.904247
117246	FTSJ3	mRNA	0.122309	0.0851433	0.328808	0.216389	5.48336e-05	0.00086711
102724751	LOC102724751	mRNA	0.0583318	0.86719	0.957837	-0.247085	0.528918	0.85159
6364	CCL20	mRNA	0.502905	0.119871	0.407285	0.0344357	0.844731	0.94692
51128	SAR1B	mRNA	0.11047	0.0780522	0.310839	0.0291155	0.572113	0.878335
643802	LOC643802	mRNA	-0.720609	0.788775	0.944372	1.74339	0.336598	0.699228
9052	GPRC5A	mRNA	-0.00972789	0.963416	0.999987	0.137909	0.217814	0.551805
94031	HTRA3	mRNA	-0.154984	0.0982977	0.36116	-0.172395	0.000152703	0.00207007
6632	SNRPD1	mRNA	0.240195	0.00154389	0.0186238	0.233617	9.44818e-05	0.00138099
107987428	107987428	mRNA	0.0574547	0.748818	0.944372	-0.0282243	0.805296	0.94692
51384	WNT16	mRNA	1.26592	0.0217554	0.133007	-0.877648	0.129046	0.401267
3437	IFIT3	mRNA	-0.281142	0.471409	0.815657	-0.616905	4.28398e-14	5.03049e-12
83481	EPPK1	mRNA	0.422031	0.693631	0.935499	-0.798085	0.221845	0.557146
54856	GON4L	mRNA	-0.127486	0.0805332	0.317196	-0.0289032	0.614165	0.892804
4708	NDUFB2	mRNA	0.110845	0.192847	0.532058	0.0712502	0.226904	0.564064
22794	CASC3	mRNA	0.00748504	0.898037	0.972174	0.0183257	0.666544	0.9239
283284	IGSF22	mRNA	0.00653124	0.998261	0.999987	-1.25881	0.538004	0.85599
148223	C19orf25	mRNA	0.0626948	0.592345	0.896655	-7.29119e-05	0.999387	0.999617
7570	ZNF22	mRNA	0.068696	0.54054	0.865663	0.0555664	0.525164	0.848014
390197	OR4D10	mRNA	0.727862	0.836814	0.944372
2781	GNAZ	mRNA	-0.380286	0.00893862	0.0700767	0.138862	0.438585	0.781119
8724	SNX3	mRNA	0.0764076	0.117966	0.402838	-0.0476699	0.190944	0.511311
10844	TUBGCP2	mRNA	0.0368343	0.593282	0.896855	0.102152	0.0401063	0.180059
10765	KDM5B	mRNA	-0.139579	0.0458487	0.222264	-0.120577	0.0165028	0.093482
79785	RERGL	mRNA	0.731394	0.786336	0.944372	0.0392189	0.988185	0.995231
11147	HHLA3	mRNA	-0.369021	0.0165645	0.109223	-0.0985491	0.466417	0.805111
4240	MFGE8	mRNA	-0.131869	0.113344	0.393321	-0.175801	3.77477e-07	1.09154e-05
54829	ASPN	mRNA	-0.238088	0.160779	0.482282	-0.419929	4.55515e-10	2.55368e-08
50808	AK3	mRNA	-0.00766076	0.892159	0.969596	-0.119522	0.0239219	0.122927
27292	DIMT1	mRNA	0.139772	0.0361024	0.188844	0.203381	4.34887e-05	0.00071301
2665	GDI2	mRNA	0.0977563	0.0627447	0.270274	0.0568748	0.0864173	0.309022
7225	TRPC6	mRNA	1.26667	0.10411	0.374561	0.375473	0.496709	0.83067
140679	SLC32A1	mRNA				0.760548	0.829596	0.94692
547	KIF1A	mRNA	1.4481	0.627793	0.907106	1.02489	0.473273	0.81018
26050	SLITRK5	mRNA	0.00653126	0.998258	0.999987
10724	OGA	mRNA	-0.188609	0.00997376	0.0757113	-0.105908	0.0165823	0.0937794
284098	PIGW	mRNA	0.278514	0.00537647	0.0484326	0.310574	0.000234995	0.00300622
83440	ADPGK	mRNA	0.049337	0.363066	0.729308	0.121156	0.0104888	0.0657356
30849	PIK3R4	mRNA	0.0662168	0.362355	0.72898	0.0291549	0.648677	0.91334
4289	MKLN1	mRNA	-0.0651785	0.55569	0.871089	-0.069157	0.19557	0.518191
100526832	PHOSPHO2-KLHL23	mRNA	6.1557	0.0693337	0.288666	-2.53565	0.175522	0.485114
400720	ZNF772	mRNA	-0.0553605	0.74581	0.944372	0.167963	0.347687	0.708875
1618	DAZL	mRNA	-0.768863	0.462118	0.80956	-0.682125	0.846937	0.94692
100130733	LRRC70	mRNA	-0.109451	0.859516	0.953822	0.82592	0.19368	0.515104
113419	TEX261	mRNA	0.0117266	0.823242	0.944372	0.0786712	0.0403569	0.180857
644168	DRGX	mRNA	-0.668533	0.566928	0.879591	0.926638	0.30731	0.666754
5564	PRKAB1	mRNA	-0.0957654	0.344815	0.714968	-0.0649641	0.444602	0.786436
55520	ELAC1	mRNA	0.139742	0.366703	0.734037	-0.0904479	0.502074	0.833748
3726	JUNB	mRNA	0.21476	0.0948054	0.352985	0.386197	2.27738e-13	2.34192e-11
137835	TMEM71	mRNA	-0.320188	0.754227	0.944372	-0.241406	0.59727	0.88801
344807	CD200R1L	mRNA	-0.719529	0.758789	0.944372	-0.682125	0.846937	0.94692
283571	PROX2	mRNA	0.364987	0.143264	0.452674	-0.226948	0.485327	0.821356
7915	ALDH5A1	mRNA	-0.157327	0.309897	0.679111	-0.232087	0.193323	0.514721
400629	TEX19	mRNA	0.727862	0.836814	0.944372	0.760548	0.829596	0.94692
9801	MRPL19	mRNA	0.0725378	0.300289	0.671289	0.108256	0.0659264	0.256374
78990	OTUB2	mRNA	-0.0639781	0.817558	0.944372	-0.10757	0.655254	0.916659
10421	CD2BP2	mRNA	0.00609588	0.923493	0.986088	0.0465575	0.420451	0.765854
80311	KLHL15	mRNA	-0.00763155	0.947186	0.99635	-0.13918	0.141462	0.425857
90288	EFCAB12	mRNA	-0.991579	0.337541	0.707358	0.568082	0.519585	0.843809
9737	GPRASP1	mRNA	-0.500251	0.00121244	0.0152797	-0.392623	0.0182126	0.100818
285311	C3orf56	mRNA	-0.99476	0.536962	0.864393	0.760548	0.829596	0.94692
387882	C12orf75	mRNA	-0.0817846	0.210739	0.559078	-0.122366	0.00580636	0.0420049
5083	PAX9	mRNA	-0.0745044	0.915465	0.980694	-1.13071	0.168754	0.473944
3219	HOXB9	mRNA	0.007204	0.990145	0.999987	-0.15014	0.842287	0.94692
100188893	TOMM6	mRNA	0.17605	0.0651346	0.277286	0.0885134	0.124484	0.392774
54471	MIEF1	mRNA	0.083635	0.227435	0.583948	0.157775	0.00401	0.0310838
122809	SOCS4	mRNA	0.223927	0.0798006	0.315357	0.00319551	0.961077	0.995231
680	BRS3	mRNA				0.0392188	0.988223	0.995231
57575	PCDH10	mRNA	0.129514	0.744129	0.944372	0.60408	0.269009	0.619253
79413	ZBED2	mRNA	-1.31843	0.444405	0.793947	1.42835	0.677919	0.929732
23521	RPL13A	mRNA	0.0442523	0.520635	0.853169	-0.0163506	0.636026	0.904615
283	ANG	mRNA	-0.283635	0.104746	0.376099	-0.249453	0.0922376	0.322925
83449	PMFBP1	mRNA	-0.408535	0.702975	0.940027	-1.1325	0.327638	0.689933
388759	C1orf229	mRNA	-0.867026	0.130844	0.42895	-0.26223	0.594556	0.886397
10980	COPS6	mRNA	0.0838827	0.14246	0.451278	0.116162	0.00540852	0.0397104
100507462	GVQW2	lncRNA	-0.256032	0.669141	0.927536	-0.786742	0.131589	0.405692
4914	NTRK1	mRNA	1.88168	0.00294714	0.0306233	1.09519	0.107158	0.355283
199800	ADM5	mRNA	0.847198	0.131252	0.429642	-0.0383973	0.935441	0.991827
6309	SC5D	mRNA	0.120124	0.179526	0.510573	-0.151021	0.0220533	0.115866
9777	TM9SF4	mRNA	-0.119387	0.0624414	0.269657	0.000678028	0.989239	0.995231
7328	UBE2H	mRNA	-0.0336427	0.52685	0.857642	-0.140324	0.000414639	0.004833
375035	SFT2D2	mRNA	-0.160456	0.521775	0.854236	0.0222111	0.917676	0.981176
7384	UQCRC1	mRNA	0.167837	0.00131251	0.0162709	0.0546419	0.232893	0.571189
3845	KRAS	mRNA	-0.0821312	0.409815	0.7702	-0.130288	0.0318806	0.15259
101928841	LOC101928841	mRNA	0.824297	0.0067987	0.057703	0.646915	0.107857	0.356662
644538	SMIM10	mRNA	-0.0783386	0.675216	0.929939	0.0672827	0.541823	0.857808
79169	C1orf35	mRNA	-0.0327906	0.755077	0.944372	0.246286	0.0117038	0.0718986
3725	JUN	mRNA	-0.292079	0.004138	0.0398009	0.155329	0.000489965	0.00550783
54936	ADPRHL2	mRNA	0.078987	0.442518	0.79239	0.0160044	0.838178	0.94692
140686	WFDC3	mRNA	-0.409132	0.341976	0.711485	-0.0441288	0.95645	0.995231
64398	MPP5	mRNA	0.0223307	0.802489	0.944372	0.0386266	0.549175	0.864085
84138	SLC7A6OS	mRNA	-0.0790431	0.621132	0.907106	0.150779	0.235785	0.575439
11170	FAM107A	mRNA	-0.624146	0.310404	0.679621	-1.1147	0.0984212	0.33611
51068	NMD3	mRNA	0.123062	0.130734	0.428902	0.0348377	0.586822	0.882889
28984	RGCC	mRNA	-0.00832546	0.967754	0.999987	0.141158	0.663302	0.922497
1954	MEGF8	mRNA	-0.300295	3.92139e-05	0.000959312	-0.0293481	0.588692	0.884445
5978	REST	mRNA	0.111267	0.307126	0.677134	0.0133862	0.835224	0.94692
8601	RGS20	mRNA	0.104336	0.544751	0.866719	0.398731	0.00246915	0.0208916
6400	SEL1L	mRNA	0.00747084	0.930424	0.988908	-0.094861	0.036279	0.167313
653598	PPIAL4C	mRNA				2.07063	0.367665	0.725108
10390	CEPT1	mRNA	-0.0570741	0.464791	0.811692	-0.0781067	0.315034	0.67575
64771	C6orf106	mRNA	0.0257007	0.683805	0.929939	0.0590162	0.181968	0.496612
50717	DCAF8	mRNA	0.00362926	0.949097	0.997465	-0.0670735	0.191062	0.511471
79039	DDX54	mRNA	0.0175342	0.832824	0.944372	0.182377	4.1865e-05	0.000688989
85369	STRIP1	mRNA	-0.0620985	0.378333	0.742614	-0.044363	0.449999	0.78998
51778	MYOZ2	mRNA	-0.187162	0.851021	0.94916	0.40532	0.705437	0.943061
9978	RBX1	mRNA	0.100724	0.232252	0.588964	-0.0195114	0.730158	0.94692
51362	CDC40	mRNA	0.0468589	0.635939	0.908626	-0.0596308	0.41048	0.757829
107985773	LOC107985773	mRNA				-0.682125	0.846937	0.94692
83743	GRWD1	mRNA	0.0977577	0.266209	0.630834	0.434302	1.58232e-12	1.42483e-10
2309	FOXO3	mRNA	-0.190184	0.00112018	0.0144241	0.0887163	0.0464184	0.200225
125972	CALR3	mRNA				-2.40395	0.254548	0.601304
10766	TOB2	mRNA	-0.43357	1.81005e-07	9.52293e-06	-0.0796497	0.164172	0.465211
29982	NRBF2	mRNA	-0.0462606	0.578766	0.888762	-0.14303	0.0401707	0.180163
7155	TOP2B	mRNA	0.0644521	0.480831	0.824155	-0.0725395	0.097795	0.334569
64319	FBRS	mRNA	-0.0696639	0.341694	0.711403	0.0182917	0.695974	0.938697
90313	TP53I13	mRNA	0.0294057	0.791891	0.944372	-0.0261318	0.69558	0.938575
107987486	LOC107987486	pseudo
11248	NXPH3	mRNA	-0.274437	0.0255038	0.147863	-0.319904	0.0601825	0.240463
23401	FRAT2	mRNA	0.211434	0.283347	0.651387	0.145608	0.44416	0.786166
111089941	MMP24-AS1-EDEM2	mRNA	-1.17001	0.221373	0.575921	0.39845	0.507688	0.837108
5756	TWF1	mRNA	0.377626	0.000714643	0.0101733	0.0328837	0.366188	0.724497
8320	EOMES	mRNA	0.899459	0.311943	0.681775	0.0385501	0.936771	0.992335
51091	SEPSECS	mRNA	0.0901859	0.468807	0.813815	-0.308443	0.00795686	0.053577
5204	PFDN5	mRNA	0.113767	0.0441384	0.216442	-0.0401647	0.405379	0.752841
4017	LOXL2	mRNA	-0.0464011	0.327374	0.697772	-0.0343448	0.372971	0.729008
112268409	112268409	mRNA	-0.284372	0.771522	0.944372	0.614741	0.517792	0.842339
123904	NRN1L	mRNA	1.01423	0.455284	0.803877	-0.955586	0.423307	0.768606
27092	CACNG4	mRNA				-0.682125	0.846937	0.94692
25998	IBTK	mRNA	0.190915	0.0798587	0.315433	-0.0045661	0.917651	0.981176
552889	ATXN7L3B	mRNA	-0.052997	0.341711	0.711403	-0.0887269	0.125304	0.394525
55034	MOCOS	mRNA	-0.407389	0.00070857	0.0100951	-0.259676	0.0157389	0.0903621
4645	MYO5B	mRNA	-0.58454	5.30675e-07	2.44573e-05	-1.09733	0.0190929	0.104628
112812	FDX2	mRNA	-0.0235318	0.834126	0.944372	-0.0713174	0.476896	0.813242
84959	UBASH3B	mRNA	0.334878	0.0261805	0.150476	0.297563	1.82186e-06	4.40364e-05
100529215	ZNF559-ZNF177	mRNA	3.07323	0.349601	0.717435	-2.22642	0.180819	0.494564
91272	BOD1	mRNA	-0.0552379	0.472338	0.816477	0.0204971	0.774835	0.94692
10814	CPLX2	mRNA	1.45321	0.680843	0.929939
10893	MMP24	mRNA	-0.433093	0.159511	0.479878	-0.247803	0.254882	0.601847
388561	ZNF761	mRNA	0.0874579	0.444315	0.793868	0.227841	0.0405429	0.181457
154790	CLEC2L	mRNA	0.275498	0.82541	0.944372	0.0392186	0.988412	0.995231
335	APOA1	mRNA	0.0113609	0.988821	0.999987	0.361337	0.713402	0.94692
84265	POLR3GL	mRNA	-0.230614	0.0231855	0.138522	-0.265404	0.00288405	0.0237634
1557	CYP2C19	mRNA	0.727862	0.836814	0.944372	2.52424	0.222529	0.55846
80308	FLAD1	mRNA	0.291215	0.00024094	0.00422541	0.223333	0.00326679	0.0262962
222553	SLC35F1	mRNA	0.16212	0.872271	0.959857	-0.438019	0.60553	0.889394
65987	KCTD14	mRNA	0.948486	0.173779	0.502881	-0.0709898	0.931892	0.989815
4321	MMP12	mRNA	-0.315552	0.704376	0.940267	0.374202	0.675093	0.927855
162517	FBXO39	mRNA	-1.31373	0.416975	0.774857	0.0392186	0.988428	0.995231
10328	EMC8	mRNA	0.0380641	0.706707	0.941453	0.219026	0.000944151	0.00951764
5030	P2RY4	mRNA	0.427438	0.720871	0.944372	-0.141869	0.901507	0.972097
27287	VENTX	mRNA	0.00350222	0.998607	0.999987	-2.72618	0.138616	0.419981
3090	HIC1	mRNA	-0.709894	1.49491e-06	5.96568e-05	0.122603	0.0890912	0.315275
6181	RPLP2	mRNA	0.075308	0.262997	0.62765	0.0295003	0.469436	0.807675
283463	MUC19	mRNA				-2.7229	0.143042	0.428177
107986752	LOC107986752	mRNA	-0.33754	0.0420752	0.2098	0.217486	0.431049	0.775053
7005	TEAD3	mRNA	0.0759654	0.37516	0.739356	0.0724659	0.280188	0.63314
60598	KCNK15	mRNA	-0.651518	0.0150153	0.102201	-0.0961484	0.366828	0.724876
6166	RPL36AL	mRNA	0.150565	0.0106703	0.0797171	0.0928915	0.0525625	0.218615
91298	C12orf29	mRNA	0.295508	0.0070866	0.0596551	0.054637	0.533986	0.853739
2700	GJA3	mRNA	0.132034	0.702082	0.939472	-0.0301476	0.964051	0.995231
51728	POLR3K	mRNA	0.325925	0.00522872	0.047395	0.304058	0.00989088	0.0629878
23779	ARHGAP8	mRNA	-0.857455	0.244437	0.604501	0.760548	0.829596	0.94692
8339	HIST1H2BG	mRNA	3.03404	0.10306	0.372393	1.45698	0.275783	0.628092
51062	ATL1	mRNA	-0.109834	0.297061	0.66778	-0.0730094	0.398427	0.7476
53981	CPSF2	mRNA	0.141121	0.0635855	0.27282	0.0244824	0.586545	0.882889
79873	NUDT18	mRNA	-0.21422	0.180228	0.511711	-0.254914	0.107582	0.356163
100287404	USP17L19	mRNA
134353	LSM11	mRNA	0.141117	0.274018	0.640226	0.0125921	0.911098	0.977828
53829	P2RY13	mRNA	0.727862	0.836814	0.944372
3617	IMPG1	mRNA	0.00638585	0.993686	0.999987	-0.75859	0.544612	0.860046
58524	DMRT3	mRNA	0.727862	0.836814	0.944372
169522	KCNV2	mRNA	0.635452	0.404096	0.764037	-0.0931206	0.915202	0.980236
54145	H2BFS	mRNA	-0.71481	0.8397	0.944372
387715	ARMS2	mRNA	-0.71481	0.8397	0.944372	-1.40397	0.603251	0.888374
6496	SIX3	mRNA	-0.71481	0.8397	0.944372	0.0388929	0.985386	0.995231
6815	STYX	mRNA	0.0589989	0.498985	0.83786	0.0718513	0.20873	0.537652
23245	ASTN2	mRNA	-0.0180829	0.803095	0.944372	-0.0438362	0.497246	0.83067
84164	ASCC2	mRNA	0.0318881	0.627822	0.907106	0.175114	0.000117557	0.00165562
54839	LRRC49	mRNA	0.20592	0.147096	0.460286	-0.131991	0.283205	0.636883
994	CDC25B	mRNA	-0.345665	0.000747904	0.0105098	-0.102518	0.003249	0.0261773
200232	FAM209A	mRNA	-0.511294	0.610778	0.90518	-1.53844	0.314176	0.674906
6904	TBCD	mRNA	-0.149738	0.0195797	0.122977	0.0266748	0.56299	0.872872
55749	CCAR1	mRNA	0.0556418	0.48341	0.826035	0.00280177	0.94756	0.995231
3188	HNRNPH2	mRNA	0.0129511	0.870166	0.958818	-0.0865017	0.178964	0.491578
84068	SLC10A7	mRNA	0.135746	0.22541	0.581806	0.0221456	0.859758	0.951581
414157	C10orf62	mRNA	0.727862	0.836814	0.944372	-0.682125	0.846937	0.94692
149643	SPATA45	mRNA	0.727862	0.836814	0.944372	-0.691396	0.772468	0.94692
105376722	LOC105376722	mRNA	-0.569405	0.0923872	0.34733	-0.332795	0.306479	0.665787
6781	STC1	mRNA	1.65968	1.08328e-67	1.89217e-63	1.52981	7.19462e-12	5.60696e-10
100128908	LMLN2	mRNA	-0.844997	0.326385	0.696344	0.440814	0.436998	0.779732
3199	HOXA2	mRNA	0.237182	0.569957	0.881948	0.149792	0.745107	0.94692
80757	TMEM121	mRNA	-0.187398	0.37812	0.742427	0.230945	0.406093	0.753844
729085	FAM198A	mRNA	-0.801338	0.208293	0.555973	0.134599	0.805783	0.94692
643847	PGA4	mRNA	1.21802	0.0809266	0.318222	-0.214975	0.767788	0.94692
56129	PCDHB7	mRNA	-0.251904	0.177942	0.508159	0.102995	0.725423	0.94692
11054	OGFR	mRNA	-0.0976905	0.370871	0.73696	0.1643	0.0103452	0.0651173
107986797	LOC107986797	mRNA	0.634948	0.25219	0.613509	0.295976	0.53433	0.853848
55699	IARS2	mRNA	0.0544441	0.459528	0.807408	-0.0153275	0.669222	0.925007
3304	HSPA1B	mRNA	-0.438357	4.26809e-05	0.00103256	-0.163536	0.010652	0.0665183
3491	CYR61	mRNA	-0.010554	0.887657	0.967171	0.273911	1.35359e-05	0.000253492
1075	CTSC	mRNA	0.174468	0.0277586	0.157116	0.20973	0.000692148	0.0073661
137814	NKX2-6	mRNA				0.760548	0.829596	0.94692
64084	CLSTN2	mRNA	0.256382	0.0938033	0.350729	0.401004	0.000181022	0.00239018
2737	GLI3	mRNA	-0.29954	0.000451046	0.00696588	-0.141575	0.0318664	0.152585
6341	SCO1	mRNA	0.0685866	0.435789	0.789209	0.166724	0.00881632	0.0576946
375061	FAM89A	mRNA	-0.390236	0.0470794	0.225954	-0.00848592	0.969948	0.995231
105371727	LOC105371727	mRNA	-1.31077	0.0625808	0.269967	-0.0468229	0.946831	0.995231
3209	HOXA13	mRNA	0.0711031	0.706022	0.941093	0.0338675	0.930575	0.988995
3699	ITIH3	mRNA	0.727862	0.836814	0.944372	1.51741	0.590257	0.884446
1917	EEF1A2	mRNA	0.425878	0.774874	0.944372	0.538567	0.656035	0.916852
54474	KRT20	mRNA				1.48045	0.608683	0.889908
100507507	LOC100507507	lncRNA	-0.246739	0.227876	0.584738	0.0270641	0.856684	0.950622
340390	WDR97	mRNA	-0.543277	0.275144	0.641922	0.263095	0.642647	0.908918
64881	PCDH20	mRNA	-0.71481	0.8397	0.944372	-0.677054	0.765614	0.94692
23654	PLXNB2	mRNA	-0.471356	1.24371e-09	1.22045e-07	-0.166546	2.41318e-05	0.000426205
4901	NRL	mRNA	-0.0242797	0.933912	0.990798	-0.392948	0.150254	0.440275
9218	VAPA	mRNA	0.0424465	0.388857	0.752677	0.00152964	0.96759	0.995231
139221	MUM1L1	mRNA	-1.44363	0.682816	0.929939
63905	MANBAL	mRNA	0.0684709	0.300845	0.671709	-0.0062352	0.906448	0.974887
100996928	C7orf55-LUC7L2	mRNA	0.232242	0.218738	0.571353	-0.457685	0.0937736	0.325873
83696	TRAPPC9	mRNA	-0.252818	0.0110334	0.0815572	-0.139617	0.141525	0.425971
79660	PPP1R3B	mRNA	-0.0185056	0.866171	0.957565	-0.0464511	0.625691	0.899263
55922	NKRF	mRNA	0.110574	0.347234	0.715426	0.291127	0.00768528	0.0522749
79364	ZXDC	mRNA	-0.114983	0.219161	0.572125	-0.0533562	0.530039	0.852016
27345	KCNMB4	mRNA	-0.995558	0.272801	0.638658	-0.201573	0.806833	0.94692
111240474	CRYZL2P-SEC16B	mRNA	0.00984374	0.95143	0.998415	-0.134627	0.308788	0.668238
84645	C22orf23	mRNA	-0.215526	0.163762	0.487211	-0.0625221	0.635135	0.904088
2912	GRM2	mRNA	0.240752	0.812628	0.944372	0.253876	0.807441	0.94692
79711	IPO4	mRNA	0.195503	0.00936358	0.0724651	0.318067	4.03739e-16	7.01657e-14
9884	LRRC37A	mRNA	-0.088994	0.678336	0.929939	-0.136858	0.577951	0.88011
53632	PRKAG3	mRNA	-0.676967	0.109514	0.386283	-0.351639	0.567216	0.875845
57456	KIAA1143	mRNA	-0.0836185	0.253692	0.615963	-0.115385	0.0792345	0.290633
285588	EFCAB9	mRNA	0.727862	0.836814	0.944372
3788	KCNS2	mRNA	-0.292433	0.704181	0.940252	0.30709	0.209413	0.538414
729747	ZNF878	mRNA	0.439056	0.557425	0.871733	0.16417	0.840505	0.94692
81556	INTS14	mRNA	0.103118	0.192441	0.53161	0.0484328	0.500302	0.832543
220064	LTO1	mRNA	0.14094	0.244394	0.604479	-0.134442	0.201079	0.52677
55565	ZNF821	mRNA	-0.120941	0.51125	0.846286	-0.167947	0.370089	0.727343
2744	GLS	mRNA	-0.0650002	0.519625	0.852465	-0.31886	2.40414e-12	2.09957e-10
137392	FAM92A	mRNA	0.0509882	0.617658	0.907106	-0.0305218	0.649586	0.913737
7157	TP53	mRNA	-0.159434	0.0462131	0.223417	-0.113953	0.0525364	0.218615
9885	OSBPL2	mRNA	-0.046599	0.630541	0.907106	-0.171509	0.0160669	0.0917603
132946	ARL9	mRNA	-0.0774115	0.886002	0.966633	-0.387634	0.662574	0.922214
55374	TMCO6	mRNA	0.0448202	0.757232	0.944372	0.123815	0.320442	0.681886
55197	RPRD1A	mRNA	0.252659	0.00485036	0.0447271	0.0212462	0.727273	0.94692
10170	DHRS9	mRNA	1.70685	0.113378	0.393321	0.866581	0.0135008	0.0800277
5723	PSPH	mRNA	0.0311076	0.722981	0.944372	0.0174612	0.786934	0.94692
6527	SLC5A4	mRNA	1.00403	0.452147	0.801305	0.0487633	0.964382	0.995231
5244	ABCB4	mRNA	-0.57588	0.00402466	0.0389251	-1.2203	0.230289	0.567452
808	CALM3	mRNA	-0.232013	0.00032349	0.00534064	-0.0156975	0.582476	0.880908
4023	LPL	mRNA	-2.76261	0.15498	0.472516	0.763002	0.734047	0.94692
57479	PRR12	mRNA	0.0247272	0.758189	0.944372	0.127606	0.0342525	0.160755
390432	OR4Q2	mRNA	0.727862	0.836814	0.944372
221914	GPC2	mRNA	0.555804	0.247949	0.608987	0.548505	0.25782	0.605541
128864	C20orf144	mRNA	0.409937	0.833933	0.944372	0.320277	0.802769	0.94692
105370045	105370045	mRNA	-0.844268	0.143997	0.454365	-1.25992	0.537777	0.85599
27022	FOXD3	mRNA	0.415019	0.809949	0.944372	-2.40353	0.205319	0.533131
50840	TAS2R14	mRNA	-0.329094	0.57905	0.888985	0.27378	0.590714	0.884544
27031	NPHP3	mRNA	-0.165085	0.0329933	0.177158	-0.0649035	0.328507	0.690737
65264	UBE2Z	mRNA	-0.0352734	0.493517	0.834428	-0.0647732	0.0739758	0.277493
927	CD8B2	mRNA	0.00653121	0.998264	0.999987
7337	UBE3A	mRNA	0.121148	0.167396	0.4929	0.087425	0.0399548	0.179589
201626	PDE12	mRNA	0.0529129	0.546057	0.866719	0.145831	0.0429448	0.189715
114791	TUBGCP5	mRNA	0.202137	0.0231438	0.13849	0.117635	0.0963979	0.332137
23589	CARHSP1	mRNA	-0.0122376	0.895559	0.971194	0.0272848	0.620794	0.897445
26168	SENP3	mRNA	0.141384	0.029317	0.163918	0.259024	3.93182e-08	1.44769e-06
3145	HMBS	mRNA	0.294211	0.00669672	0.057115	0.241241	0.00137546	0.0130481
145282	MIPOL1	mRNA	0.247701	0.144683	0.455348	0.103725	0.55654	0.869247
64285	RHBDF1	mRNA	-0.0405439	0.587959	0.894253	-0.143076	0.0137563	0.0810825
116987	AGAP1	mRNA	0.0390996	0.580692	0.889811	0.08841	0.16849	0.473359
9240	PNMA1	mRNA	0.0772979	0.211056	0.559491	-0.0151564	0.739661	0.94692
646962	HRCT1	mRNA	0.0840003	0.601162	0.901362	-0.395752	0.0301022	0.145764
7512	XPNPEP2	mRNA	-0.494516	0.308125	0.677581	-0.169733	0.128951	0.401116
54659	UGT1A3	mRNA				-1.97051	0.432957	0.776659
66004	LYNX1	mRNA	-0.446978	0.000339598	0.00554371	-0.292678	0.000389477	0.00457543
51302	CYP39A1	mRNA	-0.0338677	0.907607	0.976352	-0.639178	0.0931877	0.325072
5910	RAP1GDS1	mRNA	0.12935	0.103689	0.373382	0.0885708	0.0895322	0.316127
321	APBA2	mRNA	-0.288688	0.448268	0.797988	-0.391179	0.444025	0.78612
6636	SNRPF	mRNA	0.222182	0.00468711	0.0435941	0.210711	0.000695932	0.00740002
107986163	LOC107986163	lncRNA	-0.0472643	0.885496	0.966422	-0.296541	0.455706	0.794833
4618	MYF6	mRNA	0.727862	0.836814	0.944372	0.040334	0.977383	0.995231
10465	PPIH	mRNA	0.189917	0.0763446	0.306202	0.028178	0.741605	0.94692
84692	CCDC54	mRNA				0.760548	0.829596	0.94692
100033411	DUXB	mRNA	0.727862	0.836814	0.944372	-0.682125	0.846937	0.94692
124599	CD300LB	mRNA	0.684082	0.523442	0.854962	-0.0389667	0.934023	0.990686
9363	RAB33A	mRNA	-0.990554	0.0344753	0.182327	-0.275829	0.289996	0.644646
26001	RNF167	mRNA	-0.117129	0.141308	0.449259	0.0271645	0.562927	0.872872
79968	WDR76	mRNA	0.383774	7.16498e-06	0.000232191	0.251351	1.67999e-05	0.000306043
79057	PRRG3	mRNA	0.728788	0.755679	0.944372	-0.554828	0.600597	0.888374
23	ABCF1	mRNA	0.0560419	0.376292	0.740669	0.185304	7.80184e-05	0.00117596
83741	TFAP2D	mRNA	0.00878205	0.981493	0.999987	-0.682125	0.846937	0.94692
10138	YAF2	mRNA	0.107681	0.228567	0.585152	0.0603467	0.480495	0.816518
6492	SIM1	mRNA	0.420319	0.487263	0.829292	-1.68916	0.625316	0.899263
60678	EEFSEC	mRNA	-0.0118006	0.910086	0.977583	0.0328612	0.706684	0.944075
56898	BDH2	mRNA	-0.107371	0.173029	0.501495	-0.186794	0.019238	0.105237
124565	SLC38A10	mRNA	-0.223998	0.000266859	0.00459234	0.0278273	0.543703	0.859158
201725	C4orf46	mRNA	0.242539	0.00218174	0.0242622	0.038489	0.551074	0.865063
25961	NUDT13	mRNA	0.068184	0.799132	0.944372	-0.212775	0.305813	0.664673
1029	CDKN2A	mRNA	-0.196292	0.109781	0.386719	0.00695043	0.949066	0.995231
7965	AIMP2	mRNA	0.0352917	0.694331	0.935593	0.126632	0.0218879	0.115374
5593	PRKG2	mRNA	-0.122917	0.847023	0.948017	0.00737891	0.986102	0.995231
285025	CCDC141	mRNA	1.59161	0.325404	0.695302	0.472018	0.768356	0.94692
144108	SPTY2D1	mRNA	0.0671393	0.466784	0.812408	0.0773172	0.221789	0.557146
22847	ZNF507	mRNA	0.0167412	0.889267	0.967898	0.047662	0.519839	0.843853
84515	MCM8	mRNA	0.230175	0.00528138	0.047699	0.184601	0.00164682	0.0151589
8846	ALKBH1	mRNA	0.104224	0.480045	0.824155	0.156879	0.234052	0.573061
497190	CLEC18B	mRNA	0.530598	0.22695	0.583562	-0.393254	0.690245	0.935926
55696	RBM22	mRNA	0.02011	0.746679	0.944372	0.0871995	0.105434	0.351622
9585	KIF20B	mRNA	0.162745	0.208575	0.556212	0.00176716	0.96999	0.995231
285672	SREK1IP1	mRNA	0.177696	0.0582485	0.258953	-0.0567901	0.419956	0.765676
969	CD69	mRNA				-0.682125	0.846937	0.94692
79947	DHDDS	mRNA	0.0580387	0.372584	0.738017	0.0709594	0.239383	0.580956
55596	ZCCHC8	mRNA	-0.0729124	0.480425	0.824155	-0.0223356	0.754762	0.94692
54870	QRICH1	mRNA	0.0549988	0.323102	0.693064	0.092017	0.0410823	0.18321
49855	SCAPER	mRNA	-0.161598	0.116495	0.400003	-0.194942	0.0710857	0.269561
28973	MRPS18B	mRNA	0.0777478	0.303708	0.674986	0.0629428	0.236794	0.576931
10101	NUBP2	mRNA	0.138008	0.246572	0.6072	0.204464	0.0021801	0.0189237
1088	CEACAM8	mRNA	0.00746028	0.993001	0.999987	0.235721	0.659647	0.919573
8540	AGPS	mRNA	0.26995	0.00232159	0.0253749	0.0498709	0.302709	0.66165
6713	SQLE	mRNA	0.0377142	0.760489	0.944372	-0.00840815	0.871554	0.956898
112267859	LOC112267859	mRNA	0.143084	0.575376	0.886642	0.0335396	0.969552	0.995231
1783	DYNC1LI2	mRNA	0.0767186	0.322653	0.692714	0.04225	0.341556	0.703473
160428	ALDH1L2	mRNA	-0.195799	0.034147	0.181235	-0.200728	4.34915e-06	9.35444e-05
2803	GOLGA4	mRNA	0.108326	0.357499	0.724328	0.123387	0.00858745	0.0565736
91433	RCCD1	mRNA	-0.153647	0.241654	0.601963	0.0837735	0.276504	0.629138
80152	CENPT	mRNA	-0.0674453	0.267327	0.631769	0.137317	0.00400076	0.031026
1188	CLCNKB	mRNA	-0.864777	0.422632	0.778704	-0.743097	0.431071	0.775053
23171	GPD1L	mRNA	-0.246395	0.0134103	0.0940711	0.004884	0.959049	0.995231
79912	PYROXD1	mRNA	0.055685	0.616303	0.907106	-0.0823784	0.277477	0.629787
63941	NECAB3	mRNA	0.104859	0.354095	0.720834	0.0477113	0.655553	0.91671
23646	PLD3	mRNA	-0.14415	0.159867	0.48062	-0.0818829	0.0464103	0.200225
29766	TMOD3	mRNA	0.0137738	0.86045	0.954556	-0.110221	0.0146678	0.0852547
10397	NDRG1	mRNA	-0.425797	1.39828e-06	5.6803e-05	-0.288358	2.75629e-13	2.76888e-11
5655	KLK10	mRNA	0.00386982	0.998621	0.999987
3964	LGALS8	mRNA	-0.0300356	0.646384	0.91435	-0.0624391	0.265825	0.615477
130940	CCDC148	mRNA	-1.51801	0.0632633	0.272039	-0.203718	0.656078	0.916852
282890	ZNF311	mRNA	0.12832	0.595388	0.898362	0.0892602	0.715994	0.94692
5634	PRPS2	mRNA	0.18246	0.0306006	0.1684	0.167914	0.00346627	0.0275321
386618	KCTD4	mRNA	-0.231954	0.517363	0.851402	0.309601	0.66894	0.924788
54923	LIME1	mRNA	-0.275654	0.174412	0.504047	0.194288	0.254688	0.601505
390190	OR5B2	mRNA	0.727862	0.836814	0.944372
79924	ADM2	mRNA	-0.652693	1.33703e-07	7.32098e-06	-0.259065	0.000257925	0.00326474
57799	RAB40C	mRNA	-0.052611	0.681066	0.929939	-0.160052	0.0694238	0.265052
23213	SULF1	mRNA	-0.0830806	0.224236	0.579674	-0.103577	0.00113259	0.0110456
2100	ESR2	mRNA	0.435944	0.45437	0.8028	0.481881	0.444311	0.786192
91369	ANKRD40	mRNA	-0.0692625	0.352587	0.71986	-0.065677	0.208434	0.537414
79798	ARMC5	mRNA	-0.244845	0.0132988	0.0934769	0.0506334	0.552037	0.865513
79701	OGFOD3	mRNA	-0.0577954	0.570451	0.882555	-0.0230503	0.781273	0.94692
1534	CYB561	mRNA	-0.0151084	0.850029	0.949054	0.0984165	0.0415704	0.18496
7617	ZNF66	mRNA	-0.0966194	0.269581	0.634349	-0.106339	0.0417725	0.185568
23241	PACS2	mRNA	-0.31206	0.000277547	0.00474821	0.031974	0.605123	0.889394
79776	ZFHX4	mRNA	-0.210377	0.0226329	0.136427	-0.0752113	0.15969	0.457391
3098	HK1	mRNA	0.016531	0.851389	0.949213	0.207652	1.20653e-08	5.0894e-07
84070	FAM186B	mRNA	-0.0122378	0.972322	0.999987	0.682447	0.109066	0.358784
8997	KALRN	mRNA	0.210409	0.0319119	0.173538	0.189617	0.303597	0.662182
57697	FANCM	mRNA	0.451429	0.000221452	0.003931	0.0717969	0.507429	0.836918
128646	SIRPD	mRNA	1.44482	0.682625	0.929939
222194	RSBN1L	mRNA	0.190273	0.0602472	0.26359	-0.03965	0.699053	0.939759
79849	PDZD3	mRNA	-0.988466	0.558945	0.8727	0.0392187	0.988334	0.995231
219749	ZNF25	mRNA	-0.0040011	0.959912	0.999987	-0.0998865	0.242321	0.584555
3123	HLA-DRB1	mRNA	-0.0269874	0.907622	0.976352	-0.185864	0.649243	0.913619
157638	FAM84B	mRNA	-0.500796	0.279423	0.64722	-0.165923	0.703192	0.941559
51319	RSRC1	mRNA	0.0983014	0.331612	0.702171	-0.117001	0.18242	0.49761
2110	ETFDH	mRNA	-0.105823	0.23955	0.599372	-0.183872	0.0128924	0.0774212
112483	SAT2	mRNA	-0.0140192	0.864766	0.956852	-0.0539038	0.571446	0.877822
51720	UIMC1	mRNA	0.0965582	0.364666	0.731383	0.0787411	0.415558	0.762054
285362	SUMF1	mRNA	-0.144601	0.116094	0.399389	-0.197921	0.000527663	0.00587084
651	BMP3	mRNA	0.259	0.804048	0.944372	-1.19257	0.221749	0.557145
117155	CATSPER2	mRNA	0.124157	0.880434	0.963991	-0.336311	0.643651	0.909813
56975	FAM20C	mRNA	-0.20056	0.103697	0.373382	0.0779115	0.0630438	0.248444
283848	CES4A	mRNA	-0.122995	0.48409	0.826743	-0.0675724	0.814864	0.94692
1487	CTBP1	mRNA	-0.0570393	0.475863	0.819875	0.105407	0.00655426	0.0463034
83853	ROPN1L	mRNA	-0.674055	0.541418	0.865882	-0.44732	0.581709	0.880908
2649	NR6A1	mRNA	-0.804798	0.208393	0.556064	0.454263	0.32214	0.683932
105370092	LOC105370092	mRNA				-0.682125	0.846937	0.94692
11158	RABL2B	mRNA	0.0282038	0.717027	0.944372	-0.159447	0.0302517	0.146383
5995	RGR	mRNA	-0.71481	0.8397	0.944372
1478	CSTF2	mRNA	0.0683035	0.425109	0.780795	0.287702	0.000223667	0.00287721
284358	MAMSTR	mRNA	-0.19068	0.334529	0.704943	0.0881845	0.522564	0.846055
29883	CNOT7	mRNA	0.173116	0.0150347	0.102263	-0.0624809	0.189946	0.509444
100506243	KRBOX1	mRNA	-0.0977639	0.778317	0.944372	-0.0400707	0.827329	0.94692
474383	F8A2	mRNA
8330	HIST1H2AK	mRNA	0.00552823	0.995552	0.999987	-1.23193	0.245774	0.589139
3882	KRT32	mRNA	-2.15989	0.15354	0.471414	-0.682125	0.846937	0.94692
6814	STXBP3	mRNA	0.0641377	0.440526	0.79126	-0.125302	0.0446105	0.194893
126626	GABPB2	mRNA	-0.216002	0.0935008	0.350167	-0.030875	0.762242	0.94692
54662	TBC1D13	mRNA	0.0966496	0.183982	0.518236	0.0606062	0.294191	0.650642
56155	TEX14	mRNA	0.324164	0.840859	0.944936	-0.289873	0.838211	0.94692
84002	B3GNT5	mRNA	-0.323317	0.285922	0.6549	-0.000759447	0.998668	0.999358
6534	SLC6A7	mRNA	-0.573211	0.763638	0.944372	0.342575	0.806413	0.94692
1296	COL8A2	mRNA	-0.256163	1.98664e-05	0.000549059	-0.0965307	0.0485529	0.206865
6536	SLC6A9	mRNA	-0.0297307	0.782195	0.944372	-0.281317	7.40771e-06	0.000149349
55690	PACS1	mRNA	-0.173466	0.0192878	0.121756	-0.0541888	0.158768	0.455468
79674	VEPH1	mRNA	0.427023	0.00267878	0.0283921	0.152489	0.0351756	0.163716
51473	DCDC2	mRNA	2.0508	0.238492	0.598312	2.04735	0.41111	0.758354
27241	BBS9	mRNA	-0.149284	0.157571	0.477117	-0.107957	0.312526	0.673459
2542	SLC37A4	mRNA	-0.221664	0.0991964	0.362901	0.244806	0.0156397	0.0898814
58499	ZNF462	mRNA	-0.317227	0.0020063	0.0227264	0.109864	0.319673	0.680917
399474	TMEM200B	mRNA	-0.0425565	0.658919	0.921263	0.148416	0.0437305	0.192355
10579	TACC2	mRNA	-0.125481	0.185496	0.520911	-0.0584401	0.598019	0.88826
23439	ATP1B4	mRNA	0.00653128	0.998256	0.999987	0.0627723	0.976199	0.995231
10721	POLQ	mRNA	0.218543	0.104834	0.376099	0.267477	0.00063819	0.00687864
1659	DHX8	mRNA	0.0469967	0.571163	0.883189	-0.029677	0.603758	0.88846
100507650	RNF212B	mRNA	0.279722	0.657914	0.9206	0.231198	0.75349	0.94692
87769	GGACT	mRNA	-0.055851	0.754925	0.944372	-0.205129	0.158466	0.454955
51747	LUC7L3	mRNA	0.0885976	0.22732	0.583948	0.0207351	0.617766	0.89499
84464	SLX4	mRNA	-0.112449	0.256938	0.62023	0.071814	0.426689	0.771532
5288	PIK3C2G	mRNA	0.00653129	0.998256	0.999987
166929	SGMS2	mRNA	-0.0782942	0.287115	0.656248	-0.178143	0.00076651	0.00800071
4692	NDN	mRNA	-0.184295	0.105546	0.37743	0.0257688	0.651049	0.914088
388886	LRRC75B	mRNA	0.0112759	0.950922	0.998182	-0.174096	0.268069	0.618202
54704	PDP1	mRNA	-0.237713	0.00350255	0.0349595	-0.245045	1.00145e-05	0.000194243
54888	NSUN2	mRNA	0.133874	0.0306939	0.168753	0.277394	4.86161e-08	1.73728e-06
3914	LAMB3	mRNA	0.0235447	0.771694	0.944372	-0.000278174	0.997206	0.998297
51006	SLC35C2	mRNA	-0.116166	0.0864755	0.331916	-0.176896	0.0035897	0.0283313
55929	DMAP1	mRNA	0.0924988	0.328143	0.698445	0.0229432	0.785776	0.94692
23051	ZHX3	mRNA	-0.113218	0.0947518	0.352885	0.0527925	0.223192	0.559188
23522	KAT6B	mRNA	-0.181202	0.0254168	0.147543	-0.1481	0.0358292	0.165708
6426	SRSF1	mRNA	0.0984976	0.187137	0.52375	0.181422	5.19319e-07	1.44404e-05
64395	GMCL1	mRNA	0.221563	0.0231044	0.138349	-0.0131365	0.87601	0.95852
401145	CCSER1	mRNA	1.5923	0.131524	0.429986	-0.314253	0.693867	0.937562
6304	SATB1	mRNA	0.161249	0.0979652	0.360396	-0.194895	0.112908	0.367666
107986791	LOC107986791	mRNA	-0.993051	0.208738	0.556305	-0.950108	0.280682	0.633758
84529	C15orf41	mRNA	-0.146925	0.274021	0.640226	-0.0940692	0.383603	0.736784
55230	USP40	mRNA	-0.0611028	0.394568	0.756841	-0.143342	0.00608181	0.04355
51292	GMPR2	mRNA	-0.0972625	0.172828	0.501294	-0.0896362	0.164451	0.465775
54434	SSH1	mRNA	-0.307674	5.58298e-07	2.55282e-05	-0.0911439	0.0306577	0.147836
1161	ERCC8	mRNA	0.187651	0.201615	0.545602	0.0618147	0.623089	0.898351
131177	FAM3D	mRNA				0.760548	0.829596	0.94692
221749	PXDC1	mRNA	0.0872519	0.249247	0.610433	-0.0495987	0.325663	0.687698
58517	RBM25	mRNA	0.0272898	0.677671	0.929939	0.104415	0.0113402	0.0700374
10616	RBCK1	mRNA	-0.248307	0.0269233	0.153733	0.00986685	0.833115	0.94692
83858	ATAD3B	mRNA	0.173432	0.0311683	0.170703	0.539206	4.4615e-17	8.81096e-15
93611	FBXO44	mRNA	-0.476425	0.000139368	0.00268988	-0.0855711	0.427836	0.772603
8841	HDAC3	mRNA	0.0427673	0.603437	0.902551	-0.0151096	0.802956	0.94692
11079	RER1	mRNA	0.0631779	0.246024	0.606465	0.107115	0.00477157	0.0358518
128866	CHMP4B	mRNA	-0.00905289	0.899972	0.972956	-0.0217657	0.635702	0.904461
59349	KLHL12	mRNA	-0.0436683	0.552021	0.869054	-0.113503	0.0843095	0.303797
10891	PPARGC1A	mRNA	0.148281	0.527273	0.858181	0.0440798	0.90856	0.976108
165829	GPR156	mRNA	-0.0271072	0.95064	0.998077	0.103183	0.804939	0.94692
283629	TSSK4	mRNA	0.355753	0.324051	0.693823	-0.121838	0.711369	0.946839
6813	STXBP2	mRNA	0.00637537	0.995618	0.999987	0.0977443	0.62989	0.902165
51298	THEG	mRNA				-1.39671	0.632585	0.902603
6185	RPN2	mRNA	0.133514	0.0035314	0.035147	0.0209725	0.455569	0.794833
440	ASNS	mRNA	-0.508123	1.19995e-15	2.95204e-13	-0.337583	2.0948e-16	3.79225e-14
343702	XKR7	mRNA	0.727862	0.836814	0.944372	-1.40397	0.603251	0.888374
114884	OSBPL10	mRNA	-0.0437184	0.606218	0.903287	-0.193419	0.0312074	0.149987
126248	WDR88	mRNA	0.185543	0.696296	0.936346	-0.322705	0.38166	0.735758
130813	C2orf50	mRNA	-0.409992	0.783031	0.944372	-2.00155	0.228228	0.565011
3310	HSPA6	mRNA	0.15387	0.734539	0.944372	0.309031	0.422077	0.76777
23732	FRRS1L	mRNA	-0.577123	7.64502e-05	0.00167128	-0.204317	0.578194	0.880129
84263	HSDL2	mRNA	-0.107965	0.121129	0.409951	-0.0160492	0.751442	0.94692
115703	ARHGAP33	mRNA	-0.30896	0.00520385	0.047243	0.188753	0.0167072	0.0941791
2972	BRF1	mRNA	-0.0426158	0.681504	0.929939	0.0952077	0.231025	0.568533
55095	SAMD4B	mRNA	-0.162757	0.0014917	0.0181445	-0.0836443	0.0258319	0.130293
2993	GYPA	mRNA				-0.19855	0.864735	0.953802
22873	DZIP1	mRNA	0.0977801	0.096808	0.357569	0.123388	0.0203455	0.109843
164045	HFM1	mRNA	0.44274	0.481626	0.824761	-0.500594	0.369734	0.727291
10969	EBNA1BP2	mRNA	0.357027	2.04003e-07	1.05422e-05	0.227587	1.24687e-07	4.0203e-06
164656	TMPRSS6	mRNA	-0.676456	0.581807	0.890659	-2.00124	0.227095	0.564133
80213	TM2D3	mRNA	0.0493353	0.665953	0.924761	-0.0449822	0.63066	0.902292
4060	LUM	mRNA	-0.135073	0.0501145	0.235717	-0.348152	7.03864e-32	6.7958e-29
10468	FST	mRNA	-0.441896	1.35425e-06	5.53973e-05	0.0952767	0.0481801	0.20573
254956	MORN5	mRNA	-0.71481	0.8397	0.944372	0.0392188	0.988223	0.995231
1830	DSG3	mRNA	-0.0614889	0.920774	0.984643	-0.262586	0.72757	0.94692
51056	LAP3	mRNA	0.15867	0.0786026	0.312318	0.0729664	0.172037	0.479775
2965	GTF2H1	mRNA	-0.00405814	0.959166	0.999987	-0.0591745	0.299894	0.657981
[truncated: 16,080 more rows]
