# Supplementary material for: Extracellular vesicles derived from mesenchymal stromal cells mediate endogenous cell growth and migration via the CXCL5 and CXCL6/CXCR2 axes and repair menisci
Source: Stem Cell Res Ther. 2021 Jul 22;12:414. doi: 10.1186/s13287-021-02481-9 (PMC8296733; doi:10.1186/s13287-021-02481-9)
Supplement: Supplementary file 5 — Additional file 5: Table S4. Sequences of primers used for RT-qPCR analysis. [file 13287_2021_2481_MOESM5_ESM.xlsx]

## Sheet: Sheet1
Supplementary Table 4.	Sequences of primers used for RT-qPCR analysis
		Gene		Sequence
		hCXCL5	sense	GGTCCTTCGAGCTCCTTGT
			anti	GCAGCTCTCTCAACACAGCA
		CXCL6	sense	GTCCTTCGGGCTCCTTGT
			anti	CAGCACAGCAGAGACAGGAC
		β-Actin	sense	ATTGGCAATGAGCGGTTC
			anti	TGAAGGTAGTTTCGTGGATGC
